# Supplementary material for: MicroRNA-205 promotes hair regeneration by modulating mechanical properties of hair follicle stem cells
Source: Proc Natl Acad Sci U S A. 2023 May 22;120(22):e2220635120. doi: 10.1073/pnas.2220635120 (PMC10235966; doi:10.1073/pnas.2220635120)
Supplement: Supplementary file 3 — Dataset S01 (XLSX) [file pnas.2220635120.sd01.xlsx]

## Sheet: Sheet1
Dataset S1. Differential Gene Expression Upon miR205 Induction (2 days) in HFSCs
	baseMean	log2FoldChange	lfcSE	stat	pvalue
Gm6682	104.339	-4.73461	0.500491	-9.45993	3.08154e-21
Fgf1	491.421	-2.20289	0.196199	-11.2278	2.97682e-29
Prrg4	397.572	-2.15616	0.214487	-10.0526	8.94329e-24
Adamtsl3	58.8919	-1.96744	0.470615	-4.18058	2.90767e-05
Nppb	60.6012	-1.87327	0.511356	-3.66333	0.000248961
Eva1a	1021.77	-1.54333	0.740945	-2.08293	0.0372579
Galnt15	95.79	-1.51301	0.361732	-4.18269	2.88086e-05
Idi1	1477.37	-1.49983	0.1376	-10.8999	1.15365e-27
Angptl7	2603.24	-1.42049	0.456878	-3.10911	0.00187649
Fads3	446.924	-1.26524	0.537163	-2.35541	0.0185025
Zbtb16	2449.07	-1.23297	0.122773	-10.0427	9.89331e-24
Tsc22d3	514.91	-1.20489	0.179287	-6.72045	1.81165e-11
Insig1	1137.44	-1.19555	0.1464	-8.16635	3.17858e-16
Stard4	279.312	-1.1784	0.232907	-5.0595	4.20354e-07
Phyhipl	54.3164	-1.1514	0.502468	-2.29149	0.0219353
Phf24	61.863	-1.14137	0.436707	-2.61358	0.00895994
Cpa4	1342.97	-1.08928	0.422163	-2.58023	0.0098735
Myoc	3226.49	-1.08807	0.15643	-6.95565	3.50947e-12
Zswim6	1713.11	-1.08733	0.175133	-6.20856	5.34725e-10
Pcolce2	365.975	-1.07894	0.266134	-4.05412	5.03232e-05
Ang	79.0014	-1.06237	0.428523	-2.47915	0.0131696
Hmgcs1	3101.23	-1.05593	0.128714	-8.20371	2.33076e-16
Ptgs2	7907.19	-1.03988	0.136939	-7.59376	3.10751e-14
Ppp1r3c	148.649	-1.03922	0.367571	-2.82727	0.00469472
Cck	281.53	-1.0297	0.26237	-3.92462	8.68659e-05
Hsph1	2336.74	-1.02204	0.172966	-5.90891	3.44369e-09
Fhl1	1131.85	-1.01339	0.19163	-5.28829	1.23464e-07
Cdh17	65.9989	-1.01297	0.455331	-2.2247	0.0261017
Kif21a	3419.21	-1.01168	0.121374	-8.33522	7.73566e-17
Abhd1	286.319	-1.0072	0.277543	-3.62898	0.000284542
Nlrp1b	60.2725	-1.00408	0.465218	-2.15829	0.0309051
Serpinb6c	60.1028	-1.00406	0.463615	-2.16573	0.030332
Abcc3	483.871	-0.984683	0.217292	-4.53162	5.85343e-06
Zswim4	2683.61	-0.980028	0.140624	-6.96914	3.18877e-12
Ldlr	2933.56	-0.978333	0.141165	-6.93041	4.19635e-12
Prss23	3762.49	-0.975058	0.13264	-7.35115	1.96512e-13
Msmo1	1161.02	-0.954304	0.146669	-6.50653	7.69048e-11
Fkbp5	464.623	-0.943521	0.198911	-4.74344	2.10117e-06
Nr1d1	4340.46	-0.9412	0.120826	-7.78973	6.71517e-15
Mir221	79.7936	-0.935461	0.447934	-2.08839	0.0367625
Sqle	3386.35	-0.935313	0.123459	-7.57592	3.56605e-14
Lipg	1081.3	-0.92903	0.188567	-4.9268	8.35891e-07
Aspn	540.917	-0.924223	0.185163	-4.99141	5.99411e-07
3110001I22Rik	93.7979	-0.917945	0.369309	-2.48557	0.0129343
Nedd1	112.51	-0.913884	0.350793	-2.60519	0.00918224
Cyr61	70487.8	-0.908269	0.156781	-5.79325	6.90387e-09
Pard6b	688.985	-0.907077	0.228785	-3.96476	7.34707e-05
Adgrg6	3350.38	-0.902185	0.121165	-7.44593	9.62654e-14
Thbs1	128249	-0.894878	0.110082	-8.12921	4.32103e-16
Prss8	701.526	-0.894108	0.167249	-5.34597	8.99325e-08
Gnpda1	70.5474	-0.891374	0.419936	-2.12264	0.0337837
Hacd1	117.764	-0.886635	0.330369	-2.68377	0.00727963
Gabre	198.336	-0.882055	0.258804	-3.40819	0.000653945
Cyp51	1306.69	-0.88127	0.138764	-6.35087	2.14095e-10
Rnf34	556.37	-0.880047	0.22787	-3.86206	0.000112433
Cryab	485.49	-0.87224	0.189793	-4.59575	4.3119e-06
Nedd4l	1668.43	-0.863007	0.18038	-4.78438	1.71516e-06
Egln3	385.818	-0.860783	0.202964	-4.24106	2.22468e-05
Fam46b	629.499	-0.854036	0.17984	-4.74887	2.04553e-06
Tnfrsf23	193.882	-0.851219	0.323472	-2.6315	0.00850083
Tle4	2658.61	-0.850615	0.166851	-5.09804	3.4318e-07
Mest	86.6184	-0.842066	0.383341	-2.19665	0.0280456
Fblim1	254.442	-0.840565	0.266034	-3.15961	0.0015798
Adcy1	2655.84	-0.838693	0.171115	-4.90134	9.51854e-07
1810055G02Rik	440.385	-0.83815	0.200919	-4.17159	3.02482e-05
Piezo1	6535.2	-0.83302	0.141985	-5.86697	4.43826e-09
Grem1	1494.36	-0.832552	0.149641	-5.56366	2.64168e-08
Hspa1a	9361.46	-0.829932	0.13114	-6.32858	2.47429e-10
Ifrd1	27307.1	-0.820832	0.141106	-5.81714	5.98633e-09
Kcnma1	345.276	-0.816238	0.212858	-3.83466	0.000125738
Sesn2	1075.99	-0.815506	0.153489	-5.31314	1.07754e-07
Pdlim5	5120.57	-0.812516	0.142145	-5.7161	1.08997e-08
Sema3e	4768.28	-0.805518	0.121936	-6.60608	3.9464e-11
Usp54	1877.16	-0.794374	0.13663	-5.81405	6.098e-09
Cdc42ep3	962.791	-0.791454	0.152705	-5.18288	2.18483e-07
Bmp2	1771.34	-0.787296	0.14283	-5.51212	3.54535e-08
Hspa1b	16490.4	-0.787239	0.106426	-7.39707	1.39221e-13
Mob3a	1015.94	-0.786094	0.183232	-4.29016	1.78546e-05
Cyp26b1	681.621	-0.783456	0.178774	-4.38238	1.1739e-05
Nog	265.735	-0.783223	0.236196	-3.31599	0.000913175
Eif6	2432.36	-0.783091	0.134016	-5.84329	5.11801e-09
Ctgf	7509.17	-0.781559	0.109107	-7.16323	7.8799e-13
Ramp3	93.3142	-0.778702	0.35749	-2.17825	0.0293877
Atp10d	516.493	-0.776778	0.18521	-4.19403	2.74043e-05
Fdft1	1235.39	-0.774973	0.146794	-5.27932	1.29662e-07
Ccdc117	802.609	-0.768444	0.16295	-4.71583	2.40728e-06
Sulf2	810.942	-0.766359	0.204767	-3.74259	0.000182132
Sncg	282.399	-0.765534	0.260729	-2.93613	0.00332338
Dlk2	114.339	-0.765389	0.334646	-2.28716	0.0221863
Hmgcr	1370.39	-0.758434	0.13609	-5.57303	2.50345e-08
Bdnf	890.854	-0.758026	0.184099	-4.1175	3.83006e-05
Ackr4	531.962	-0.754057	0.192824	-3.9106	9.20658e-05
Ccnc	227.14	-0.750465	0.273321	-2.74573	0.00603773
Ednra	449.032	-0.750064	0.191604	-3.91466	9.05314e-05
Serpina3g	103.443	-0.745442	0.344613	-2.16313	0.0305315
Slc5a3	1271.82	-0.741096	0.148707	-4.98361	6.24077e-07
Wnt11	725.49	-0.740673	0.223165	-3.31895	0.000903559
Cd59a	197.515	-0.738707	0.271809	-2.71774	0.00657298
Mpp5	2387.81	-0.737818	0.147708	-4.9951	5.88046e-07
Sgtb	228.804	-0.737036	0.242158	-3.04361	0.00233755
Osbpl3	1027.39	-0.735307	0.15394	-4.77658	1.78305e-06
Cenpc1	270.567	-0.732901	0.225804	-3.24574	0.00117146
Rps6ka5	402.033	-0.732238	0.199491	-3.67054	0.000242043
2810029C07Rik	117.7	-0.730626	0.329398	-2.21806	0.0265507
Dedd2	1318.73	-0.726553	0.142797	-5.08802	3.61827e-07
Mrgprf	346.509	-0.72655	0.223156	-3.25579	0.00113078
Igfbp5	1671.79	-0.725093	0.161073	-4.50164	6.74296e-06
Fhl2	426.603	-0.72425	0.19466	-3.72058	0.000198763
Duox1	1954.45	-0.722288	0.127652	-5.65825	1.52924e-08
Dnajb4	1959.67	-0.721538	0.132983	-5.42581	5.76935e-08
Phlda1	7647.57	-0.721373	0.13091	-5.51046	3.57907e-08
P4ha1	1719.89	-0.719905	0.145593	-4.94464	7.62851e-07
Ctdp1	440.202	-0.719075	0.196674	-3.65617	0.000256013
Nptx1	545.475	-0.7168	0.211014	-3.39693	0.000681455
Krt6a	54907.9	-0.715864	0.139912	-5.11655	3.11182e-07
Rnf39	1016.7	-0.713391	0.163512	-4.36293	1.28331e-05
Hpgd	569.261	-0.710594	0.174568	-4.07059	4.68938e-05
Fam26e	153.792	-0.710196	0.307126	-2.31239	0.0207561
Aldh3a1	1691.31	-0.707254	0.189643	-3.7294	0.000191933
Timp3	3766.18	-0.699885	0.124428	-5.62484	1.85685e-08
Ehbp1l1	483.438	-0.699857	0.204332	-3.4251	0.000614579
Gch1	319.648	-0.698597	0.261658	-2.66989	0.00758762
Pkd1	6719.2	-0.697691	0.112787	-6.18593	6.17371e-10
Rnd3	3612.4	-0.696799	0.33644	-2.0711	0.0383499
Krt75	175.257	-0.695124	0.349085	-1.99127	0.0464508
Gprin3	107.024	-0.694489	0.344305	-2.01708	0.0436875
Plekhf1	202.543	-0.692276	0.278692	-2.48402	0.012991
Gfra1	2099.56	-0.691832	0.152156	-4.54686	5.44525e-06
St3gal2	1087.14	-0.690712	0.147857	-4.6715	2.9901e-06
Chmp4c	458.663	-0.69052	0.20063	-3.44176	0.000577933
Tec	324.838	-0.688451	0.220066	-3.12838	0.00175774
Hsp90aa1	19640.3	-0.686472	0.108377	-6.33411	2.38715e-10
Slc7a1	1009.95	-0.686424	0.198961	-3.45005	0.000560487
Serpinb8	6077.5	-0.686253	0.129295	-5.30764	1.11054e-07
Atp2a3	817.084	-0.684022	0.164489	-4.15846	3.20406e-05
Krt24	3397.59	-0.683684	0.174276	-3.92299	8.74551e-05
Smtn	4199.86	-0.683334	0.135771	-5.03299	4.82894e-07
Ltbp2	6239.58	-0.683157	0.129676	-5.2682	1.3777e-07
Fam46c	756.791	-0.681273	0.172324	-3.95343	7.70376e-05
Stam	962.588	-0.678776	0.16246	-4.17812	2.93931e-05
Fam83g	5730.16	-0.677719	0.138439	-4.89544	9.80859e-07
Slc16a10	183.365	-0.677572	0.32471	-2.0867	0.0369151
Slc39a8	1900.25	-0.675814	0.128602	-5.25509	1.47955e-07
Cdr2	489.76	-0.675178	0.206352	-3.27197	0.00106799
Nqo1	289.661	-0.674537	0.223242	-3.02155	0.00251486
Kcnj15	669.532	-0.673182	0.166884	-4.03383	5.48748e-05
Serpinb10	2697.3	-0.672957	0.164669	-4.08673	4.37489e-05
Lmo7	1179.96	-0.670316	0.144511	-4.63851	3.50929e-06
Arl4a	4328.64	-0.669057	0.131568	-5.08527	3.67108e-07
Ngef	531.912	-0.667787	0.218079	-3.06214	0.00219764
Strip2	188.141	-0.659877	0.296019	-2.22917	0.0258025
Sgcd	253.399	-0.659767	0.234352	-2.81528	0.00487344
Rnd1	268.425	-0.658402	0.23942	-2.74999	0.00595976
Hspb8	9049.32	-0.657029	0.146523	-4.48414	7.32073e-06
Amotl2	1353.55	-0.656387	0.146231	-4.4887	7.16586e-06
Zyx	6039.86	-0.656371	0.144292	-4.54892	5.3922e-06
Crlf3	299.056	-0.653991	0.218928	-2.98724	0.00281506
Cacna2d2	154.588	-0.650914	0.318578	-2.04318	0.0410344
Map1lc3a	1786.88	-0.650367	0.140954	-4.61404	3.94911e-06
Arhgef37	413.272	-0.649893	0.218169	-2.97885	0.00289329
Arf2	639.171	-0.649434	0.187052	-3.47194	0.000516718
Kctd4	751.085	-0.648966	0.230162	-2.8196	0.00480837
Tead4	451.819	-0.648214	0.187597	-3.45535	0.000549588
Neat1	10277.9	-0.647272	0.15541	-4.16495	3.11425e-05
Rnf19b	4244.32	-0.645877	0.149312	-4.32568	1.52061e-05
Rnf103	533.744	-0.644915	0.183717	-3.51037	0.000447475
Pthlh	433.95	-0.644396	0.219614	-2.93422	0.00334386
Gm527	119.192	-0.64399	0.32826	-1.96183	0.0497824
Tpm1	5693.59	-0.642192	0.126469	-5.07785	3.81721e-07
Cdca4	872.311	-0.640652	0.164616	-3.89181	9.94998e-05
Tuba1a	1549.98	-0.640247	0.132426	-4.83476	1.33305e-06
Atp6v1c2	320.824	-0.640039	0.233271	-2.74376	0.00607404
Slc35e4	1494.12	-0.638503	0.14576	-4.38049	1.18411e-05
Shank1	570.916	-0.634525	0.198956	-3.18927	0.00142633
Cdh13	1390.59	-0.633102	0.144681	-4.37585	1.20963e-05
Tra2a	4595.35	-0.632798	0.141198	-4.48163	7.40741e-06
Epha2	16192.4	-0.631476	0.140344	-4.49947	6.81225e-06
Siah2	952.189	-0.630757	0.157262	-4.01087	6.04955e-05
Srebf2	3452.87	-0.627466	0.120296	-5.216	1.82832e-07
Bmp6	289.453	-0.626085	0.227855	-2.74774	0.00600081
Myof	3913.15	-0.625886	0.128627	-4.8659	1.13937e-06
Cpne1	732.298	-0.625591	0.184563	-3.38958	0.0007
Rras2	328.396	-0.624414	0.215978	-2.8911	0.00383892
Ism1	1778.9	-0.624292	0.150919	-4.13662	3.52465e-05
Clic4	17079.5	-0.623125	0.138294	-4.50578	6.61284e-06
Gpr161	706.158	-0.622724	0.197962	-3.14567	0.00165709
Chat	1287.35	-0.620238	0.141833	-4.37303	1.22533e-05
Cyp4b1	2084.16	-0.619482	0.159098	-3.89371	9.87239e-05
Tmem107	199.033	-0.617912	0.255745	-2.41612	0.0156867
Otud7b	2092.11	-0.617901	0.140225	-4.4065	1.05052e-05
Tmc7	398.029	-0.617077	0.235952	-2.61527	0.0089158
Vasn	1676.64	-0.616758	0.171446	-3.59739	0.000321425
Lypd6	146.678	-0.616741	0.291314	-2.1171	0.0342514
Trim47	549.555	-0.616643	0.187137	-3.29514	0.000983742
Cry1	1006.34	-0.613816	0.159273	-3.85387	0.000116267
Rapgef2	2511.44	-0.611365	0.151079	-4.04665	5.19561e-05
Trpm3	237.846	-0.608512	0.280117	-2.17235	0.029829
Map7d1	4715.07	-0.606412	0.13134	-4.61711	3.89117e-06
Tpcn2	474.391	-0.605913	0.183069	-3.30976	0.00093377
Zbtb2	1277.13	-0.604359	0.152768	-3.95606	7.61957e-05
Zfp948	1333.82	-0.604189	0.194505	-3.10629	0.00189452
Ptrf	3701	-0.603969	0.131365	-4.59764	4.27296e-06
Tenm3	327.418	-0.603837	0.208813	-2.89176	0.00383093
Tjp2	4773.56	-0.6035	0.158967	-3.79639	0.000146821
Cry2	3305.84	-0.601691	0.124267	-4.84193	1.28582e-06
Adnp2	805.407	-0.601578	0.170535	-3.52759	0.000419367
Arhgap23	2165.61	-0.601458	0.157325	-3.82303	0.00013182
Tmtc2	251.571	-0.601127	0.248008	-2.42382	0.0153581
Tuft1	3208.37	-0.600567	0.139765	-4.29699	1.7313e-05
Tpm2	928.723	-0.600195	0.209088	-2.87054	0.00409774
Dst	59882.4	-0.599761	0.115988	-5.17088	2.32992e-07
Fmn1	735.328	-0.599501	0.166027	-3.61086	0.000305182
Trib1	6899.99	-0.599407	0.138805	-4.31834	1.57205e-05
Abtb2	2447.18	-0.599146	0.130052	-4.60699	4.08541e-06
Rbm4b	302.787	-0.598389	0.230547	-2.59552	0.00944492
Krt16	3653.1	-0.597736	0.11646	-5.13256	2.85833e-07
Serpinb11	1966.84	-0.597035	0.144793	-4.12338	3.73349e-05
Plcl1	476.083	-0.596237	0.189739	-3.1424	0.00167567
Rapgef3	329.586	-0.594637	0.210574	-2.82388	0.00474462
Mst1r	1681.33	-0.594229	0.143131	-4.15164	3.30106e-05
9430020K01Rik	233.013	-0.58888	0.248393	-2.37076	0.0177515
Ppap2a	653.538	-0.588849	0.178854	-3.29235	0.00099355
Prdm1	978.977	-0.588845	0.160167	-3.67644	0.000236508
Hivep3	755.058	-0.588638	0.207569	-2.83586	0.00457023
Nuak1	1054.27	-0.587489	0.164243	-3.57694	0.000347635
Itgb6	793.87	-0.587339	0.17783	-3.30282	0.000957178
Zfp326	1116.19	-0.585703	0.153627	-3.81251	0.000137564
Srrm4	377.797	-0.584922	0.20114	-2.90804	0.003637
Grik1	835.404	-0.584109	0.164322	-3.55466	0.000378468
Fhl3	204.496	-0.583624	0.253675	-2.30068	0.02141
Slc43a1	493.965	-0.583207	0.202078	-2.88604	0.00390119
Ecm1	14701.8	-0.582855	0.119798	-4.86532	1.1427e-06
Myo1e	3427.26	-0.581506	0.134796	-4.31396	1.60358e-05
Kctd9	1775.33	-0.580977	0.159662	-3.63879	0.000273919
Rab8b	1288.09	-0.579884	0.149934	-3.8676	0.000109914
Epdr1	171.117	-0.579427	0.276395	-2.09637	0.0360492
Slc2a1	6751.25	-0.578683	0.129919	-4.45419	8.42104e-06
Kank1	5764.83	-0.578577	0.115515	-5.00866	5.48104e-07
Arid5b	4990.87	-0.574233	0.130793	-4.39038	1.13151e-05
Tsc22d2	9087.74	-0.574001	0.136566	-4.2031	2.63286e-05
Dusp6	12044.3	-0.57348	0.122441	-4.68374	2.81689e-06
Sertad2	4300.41	-0.569188	0.124032	-4.58904	4.45281e-06
Enc1	1015.79	-0.568649	0.165947	-3.42668	0.000611004
Pls3	4740.69	-0.567922	0.130645	-4.34706	1.37974e-05
Lpgat1	1223.87	-0.566572	0.204791	-2.76659	0.00566463
Trp53inp1	2668.86	-0.565143	0.14106	-4.00641	6.16492e-05
Adipor2	1880.27	-0.563977	0.150265	-3.75322	0.000174579
Ube2f	501.842	-0.562066	0.182903	-3.07303	0.00211898
Ptprg	1283.65	-0.561569	0.16748	-3.35305	0.000799273
Flnb	22079.2	-0.558903	0.116068	-4.81529	1.46985e-06
Gls	4561.94	-0.557695	0.134269	-4.15357	3.27323e-05
Cxcl16	3875	-0.557644	0.14012	-3.97976	6.89843e-05
Vill	382.465	-0.556472	0.244426	-2.27665	0.0228069
Papln	917.8	-0.554849	0.188158	-2.94885	0.00318959
Tnfaip8	609.001	-0.554168	0.173048	-3.20239	0.00136293
Wdfy2	306.791	-0.554097	0.215004	-2.57715	0.00996178
Foxo3	1082.27	-0.553064	0.145075	-3.81227	0.000137694
Sema4b	901.055	-0.551449	0.152722	-3.61079	0.000305262
Kdm3a	2047.62	-0.551363	0.134673	-4.09408	4.23848e-05
Myh9	12383.5	-0.550509	0.122244	-4.50335	6.6891e-06
Nrcam	408.799	-0.547827	0.214382	-2.55538	0.0106072
Srf	3574.15	-0.547325	0.149875	-3.65188	0.000260325
Pmvk	344.387	-0.545839	0.21627	-2.52387	0.011607
Actr3	5239.77	-0.545432	0.134948	-4.04179	5.30445e-05
Clcf1	393.444	-0.545376	0.202868	-2.68833	0.00718113
Kpna2	1141.64	-0.543759	0.147573	-3.68468	0.000228987
Ptn	6699.74	-0.541885	0.123053	-4.40367	1.06434e-05
Stip1	1357.4	-0.54116	0.137416	-3.93812	8.21241e-05
Lmbr1l	2049.52	-0.54097	0.135921	-3.98003	6.89069e-05
Tnfrsf12a	6776.1	-0.538723	0.137969	-3.90468	9.43503e-05
Ctnnd1	5348.91	-0.538679	0.12747	-4.22593	2.37961e-05
Mafk	7590.78	-0.538168	0.11572	-4.65062	3.30945e-06
Ocln	430.535	-0.536564	0.196207	-2.73469	0.006244
Ccdc71l	280.241	-0.53593	0.24186	-2.21586	0.0267008
BC005537	5913.88	-0.534489	0.127621	-4.18809	2.81308e-05
Slc37a3	1003.57	-0.534051	0.146052	-3.65659	0.000255594
Tmco4	275.025	-0.533633	0.260899	-2.04537	0.0408188
Med13	4871.48	-0.533191	0.143846	-3.70667	0.000210001
Mesdc1	485.419	-0.533189	0.218913	-2.43562	0.0148664
Nyap1	498.848	-0.532563	0.188939	-2.8187	0.00482182
Dab2	1036.5	-0.532112	0.157511	-3.37826	0.000729472
Nabp1	716.469	-0.53153	0.191484	-2.77584	0.00550588
Lama3	14272.8	-0.528689	0.135666	-3.89699	9.73948e-05
Zdhhc5	2702.4	-0.527644	0.135208	-3.90245	9.52226e-05
Prkab2	866.324	-0.527151	0.156802	-3.3619	0.000774084
Upb1	411.698	-0.527113	0.194845	-2.70529	0.00682439
Rab11fip3	941.713	-0.527026	0.159242	-3.30959	0.000934334
Baiap2	4121.32	-0.526083	0.129703	-4.05607	4.99057e-05
Ltbp1	775.26	-0.525362	0.172758	-3.04104	0.00235765
Strn3	1812.18	-0.524268	0.156662	-3.34648	0.000818445
Duoxa1	890.034	-0.523668	0.164576	-3.18193	0.00146299
Vcpip1	937.478	-0.523421	0.161109	-3.24887	0.00115863
Pcnx	2470.29	-0.523196	0.123815	-4.22564	2.38267e-05
Shoc2	2158.92	-0.522959	0.146608	-3.56707	0.000361
Ets1	758.945	-0.522763	0.206157	-2.53576	0.0112205
Adrb2	1741.68	-0.522684	0.171692	-3.04431	0.00233217
Foxc1	1042.17	-0.522111	0.147612	-3.53705	0.000404622
Lmbrd1	988.853	-0.521029	0.180329	-2.88932	0.00386071
Prlr	2167.73	-0.520093	0.141654	-3.67158	0.000241051
Suco	4198.76	-0.519733	0.147161	-3.53174	0.000412837
Golim4	8701.01	-0.519055	0.125941	-4.12143	3.76531e-05
Ift57	746.248	-0.518966	0.171245	-3.03055	0.0024411
Lgr4	2145.78	-0.518545	0.143406	-3.61591	0.000299293
Ypel5	2182.84	-0.516436	0.140928	-3.66453	0.000247793
Morc4	202.398	-0.515994	0.262802	-1.96343	0.0495963
Rffl	223.504	-0.515597	0.261126	-1.97451	0.0483234
Csrnp1	10596.8	-0.51536	0.1375	-3.74808	0.000178196
Nudt4	3388.71	-0.514669	0.126464	-4.06968	4.70783e-05
Ccng2	886.753	-0.514205	0.159786	-3.21809	0.00129049
Ranbp9	1837.76	-0.514123	0.132909	-3.86823	0.000109629
Vcl	5008.89	-0.513597	0.120873	-4.24907	2.14658e-05
Lamc2	15305.8	-0.512671	0.144699	-3.54302	0.000395573
Rnf19a	3253.26	-0.511818	0.143518	-3.56624	0.000362141
Vps8	305.073	-0.510046	0.214831	-2.37418	0.0175882
Kank2	366.711	-0.509791	0.203896	-2.50025	0.0124107
Minpp1	204.418	-0.509499	0.252521	-2.01765	0.0436279
1810026B05Rik	265.194	-0.509111	0.241186	-2.11087	0.0347837
Mex3c	3356.08	-0.508899	0.141249	-3.60284	0.000314759
Lars2	114449	-0.508026	0.137168	-3.70367	0.000212502
Smurf2	1493.78	-0.507943	0.168946	-3.00654	0.00264235
Capn2	2555.63	-0.507575	0.125882	-4.03214	5.52708e-05
Flna	20280.6	-0.507504	0.113516	-4.47078	7.79338e-06
Dram1	714.598	-0.507302	0.172042	-2.94871	0.00319108
Gphn	583.701	-0.506834	0.173171	-2.92677	0.00342499
Nedd9	6169.92	-0.506597	0.112632	-4.49779	6.86641e-06
Sptan1	7323.79	-0.50655	0.126476	-4.0051	6.19916e-05
Lbr	738.538	-0.505178	0.176223	-2.8667	0.00414782
Unc79	492.211	-0.50413	0.196628	-2.56387	0.0103512
Med13l	4119.27	-0.502122	0.121304	-4.13938	3.48243e-05
Hiat1	1361.87	-0.501431	0.143526	-3.49365	0.000476467
Dapk2	831.036	-0.501125	0.156705	-3.19789	0.00138438
Cnksr3	1062.77	-0.500969	0.182415	-2.74632	0.00602675
Peli2	2113.06	-0.500943	0.127155	-3.93964	8.16054e-05
Itgb1	8115.71	-0.500076	0.117436	-4.2583	2.05985e-05
Baiap2l1	450.503	-0.499617	0.191567	-2.60806	0.00910574
Sec23a	490.441	-0.49942	0.219365	-2.27667	0.0228061
Ncs1	1332.17	-0.498941	0.178729	-2.79161	0.0052446
Msl2	1420.29	-0.498468	0.140974	-3.53588	0.000406419
Col8a2	3739.16	-0.49817	0.120155	-4.14608	3.3822e-05
Smg1	7130	-0.498031	0.123962	-4.01762	5.87898e-05
Ephb3	1936.71	-0.497829	0.128584	-3.87163	0.00010811
Kpna4	2281.25	-0.497451	0.137369	-3.62126	0.000293168
Fam214b	1265.58	-0.497382	0.151956	-3.2732	0.00106339
Piga	721.661	-0.497041	0.159883	-3.10878	0.00187861
Rasa2	746.327	-0.496652	0.190936	-2.60114	0.00929133
Col6a1	7229.57	-0.496391	0.124855	-3.97573	7.01634e-05
Anxa1	14369.9	-0.495622	0.162203	-3.05557	0.0022463
Slco4a1	433.258	-0.495543	0.198569	-2.49557	0.0125756
Iqcb1	322.491	-0.495234	0.241001	-2.05491	0.039888
Klf9	2589.14	-0.494031	0.126139	-3.91657	8.9818e-05
Micall1	5159.5	-0.493966	0.158714	-3.11231	0.00185629
Lgmn	983.087	-0.493428	0.202215	-2.44012	0.0146824
Prodh	241.137	-0.493324	0.240353	-2.0525	0.0401212
Ethe1	262.005	-0.492835	0.246313	-2.00085	0.045409
Dirc2	572.895	-0.492714	0.178421	-2.76152	0.00575323
Cdk12	1430.4	-0.492604	0.16661	-2.95663	0.00311016
Npnt	5372.32	-0.492122	0.146104	-3.3683	0.000756335
Txnip	1885.95	-0.491895	0.154105	-3.19194	0.00141319
Ell2	1391.57	-0.491627	0.147031	-3.34369	0.000826718
Lemd3	1163.21	-0.491337	0.166003	-2.9598	0.00307834
Elf1	3482.46	-0.491141	0.132642	-3.70274	0.000213283
Ndrg1	27825.4	-0.490392	0.146544	-3.34638	0.000818732
Dusp7	5229.29	-0.490246	0.148082	-3.31063	0.000930855
Pld2	1090.23	-0.489509	0.145428	-3.36598	0.00076273
Epcam	5473.15	-0.489457	0.147147	-3.32632	0.000880022
Arhgef28	1670.13	-0.489104	0.135622	-3.60639	0.000310487
Tmem41b	795.164	-0.488455	0.158146	-3.08863	0.00201083
Fbxo34	506.934	-0.488433	0.20435	-2.39018	0.0168403
Arl13b	3265.58	-0.48808	0.136453	-3.5769	0.000347692
Top1	7156.9	-0.488014	0.125082	-3.90155	9.55784e-05
Klhl29	1371.17	-0.487691	0.166597	-2.92737	0.00341845
Galnt18	1463.26	-0.487666	0.146808	-3.32179	0.000894415
Pcyt1a	1172.88	-0.486142	0.154175	-3.15318	0.00161502
Pcf11	3319.2	-0.484551	0.161102	-3.00773	0.00263205
Acot9	1044.98	-0.484289	0.172092	-2.81413	0.00489089
Azin1	5201.8	-0.482798	0.13232	-3.64872	0.000263549
Tmem40	223.382	-0.481803	0.243583	-1.97798	0.0479312
Bach2	502.565	-0.481473	0.187506	-2.56777	0.0102356
Rnf150	404.296	-0.478903	0.195167	-2.45382	0.0141349
Pim1	3591.96	-0.477243	0.131005	-3.64293	0.000269554
Otud1	641.479	-0.475233	0.182757	-2.60035	0.00931297
Dnajb9	2726.91	-0.475018	0.142453	-3.33456	0.000854353
Arhgef5	6464.33	-0.474938	0.112452	-4.22348	2.40564e-05
Rock2	3886.12	-0.473957	0.13656	-3.47069	0.000519118
Myh14	7609.9	-0.473743	0.129349	-3.66252	0.000249744
Sik2	1279.06	-0.473602	0.14744	-3.21217	0.00131738
N4bp2	660.077	-0.473404	0.182542	-2.59339	0.00950341
Pum2	6336.31	-0.472539	0.141125	-3.34836	0.00081291
Zfp954	497.286	-0.471865	0.209606	-2.2512	0.0243729
Rev3l	2025.57	-0.471773	0.154377	-3.05599	0.00224319
Prkx	2205.32	-0.471651	0.143764	-3.28072	0.00103543
Arid4b	2113.15	-0.471552	0.14001	-3.36799	0.00075717
Cd44	13051.4	-0.471285	0.128322	-3.67268	0.000240023
Dstn	5732.54	-0.470669	0.135747	-3.46726	0.000525801
Chd6	2782.88	-0.470349	0.13434	-3.50117	0.000463222
Gosr1	335.075	-0.468982	0.214398	-2.18743	0.0287108
Rab5a	1825.35	-0.46771	0.136056	-3.43762	0.000586854
Lrrn3	425.452	-0.467468	0.205754	-2.27198	0.0230877
Rheb	1301.48	-0.467214	0.164225	-2.84496	0.00444172
Fzd7	2205.47	-0.467135	0.12926	-3.61393	0.000301595
Prickle2	2092.69	-0.466597	0.125056	-3.7311	0.000190646
Adora2b	287.604	-0.466365	0.222706	-2.09408	0.0362528
Arl5b	4920.89	-0.466151	0.118522	-3.93304	8.3877e-05
Pcsk6	313.663	-0.465121	0.227805	-2.04175	0.0411767
Postn	59078.8	-0.464949	0.106	-4.38632	1.15282e-05
Klhl21	3965.91	-0.463793	0.152219	-3.04688	0.00231229
Dsg3	13301.4	-0.463711	0.121685	-3.81074	0.000138551
8030462N17Rik	265.566	-0.463201	0.227459	-2.03642	0.0417084
Yod1	572.454	-0.462408	0.187031	-2.47236	0.0134224
Foxn2	947.587	-0.462359	0.159569	-2.89755	0.00376088
Cdkn1a	8004.32	-0.461933	0.165826	-2.78566	0.00534197
F3	1129.13	-0.461741	0.182342	-2.53228	0.0113324
Rtn4	5310.3	-0.46163	0.135652	-3.40303	0.00066642
Mcl1	8865.36	-0.4616	0.132291	-3.48929	0.00048431
Fbxo30	1702.36	-0.461279	0.145159	-3.17774	0.00148426
Khnyn	1071.43	-0.461136	0.144456	-3.19223	0.00141179
Klf6	21047.9	-0.46108	0.12474	-3.69634	0.000218731
Ints6	2215.84	-0.460776	0.153345	-3.00483	0.0026573
Abi1	2544.56	-0.460305	0.144284	-3.19026	0.00142144
Cdon	2006.54	-0.45944	0.131028	-3.50643	0.000454165
Dgkd	1329.41	-0.459076	0.154523	-2.97092	0.0029691
Pex5	947.203	-0.458669	0.148578	-3.08705	0.00202153
Ptpn12	3251.25	-0.458376	0.138598	-3.30724	0.000942212
Tmem170b	1231.17	-0.458065	0.149792	-3.05802	0.00222807
Ndel1	5830.01	-0.457531	0.133904	-3.41687	0.000633455
Clasp2	1021.81	-0.457468	0.167007	-2.73921	0.00615861
Arf4	3632.64	-0.456997	0.142451	-3.20809	0.00133618
Rbpj	1701.61	-0.45661	0.129875	-3.51575	0.000438506
Kifc3	1642.26	-0.456537	0.139584	-3.27071	0.00107279
Itprip	1026.22	-0.456463	0.164278	-2.77861	0.00545924
Ctnna1	10624	-0.456309	0.116453	-3.91839	8.91429e-05
Wdr1	2439.3	-0.456247	0.127813	-3.56965	0.000357457
Tmem2	1089.91	-0.455319	0.145731	-3.12439	0.00178174
Nfkbia	7422.36	-0.455043	0.112103	-4.05915	4.92527e-05
Antxr1	879.971	-0.454558	0.160353	-2.83473	0.00458641
Cebpg	1272.29	-0.45455	0.137445	-3.30715	0.000942513
Ndrg4	269.332	-0.453292	0.229041	-1.97908	0.0478067
Tra2b	3992.57	-0.453254	0.130732	-3.46705	0.000526199
Acsl3	3658.18	-0.452641	0.140906	-3.21237	0.00131644
Selk	1121.04	-0.452102	0.143011	-3.16131	0.00157059
Creb5	743.457	-0.451456	0.180074	-2.50705	0.0121742
Srsf7	4370.8	-0.451375	0.12454	-3.62435	0.000289692
Tenm2	7594.19	-0.450823	0.117277	-3.84408	0.000121005
Cblb	1338.04	-0.450577	0.14608	-3.08446	0.00203925
Zfp281	586.436	-0.450537	0.181339	-2.4845	0.0129733
Fndc3b	1590.49	-0.449917	0.134232	-3.35177	0.000802958
Sowahc	4953.01	-0.449411	0.125958	-3.56795	0.000359783
Atf4	11813.5	-0.448867	0.132477	-3.38827	0.000703358
Fbxo32	439.304	-0.448721	0.206131	-2.17687	0.0294899
Raph1	1025.91	-0.447966	0.155155	-2.88722	0.00388659
Efnb2	3357.68	-0.447503	0.118909	-3.7634	0.000167617
Tceb3	1362.14	-0.447446	0.143457	-3.11902	0.00181452
Pitpna	1438.57	-0.447306	0.140715	-3.17882	0.00147876
Mtmr11	2911.46	-0.44722	0.122829	-3.64098	0.0002716
1810013L24Rik	2641.19	-0.445973	0.127079	-3.50942	0.000449084
Arpc5	2311.23	-0.445857	0.153429	-2.90595	0.00366136
Myo1c	4816.46	-0.445847	0.1204	-3.70305	0.000213025
Itga2	1216.96	-0.445515	0.201361	-2.21252	0.0269307
Flrt3	6607.44	-0.445129	0.126199	-3.5272	0.000419985
Fam188a	1163.34	-0.444708	0.159909	-2.781	0.00541912
Sh3rf1	2577.13	-0.444663	0.122052	-3.64323	0.000269235
Cbr2	1019.33	-0.444037	0.185445	-2.39444	0.0166458
Arhgap29	664.69	-0.444021	0.164462	-2.69985	0.00693717
Zbtb43	638.657	-0.443975	0.169979	-2.61194	0.00900289
Homer1	1841.71	-0.443228	0.142603	-3.10813	0.00188276
Egfl6	1672.79	-0.442472	0.138087	-3.20429	0.00135398
Jmjd6	896.44	-0.442268	0.151123	-2.92654	0.0034276
Elf4	2578.6	-0.441782	0.135737	-3.2547	0.00113514
Tor3a	648.384	-0.440813	0.176876	-2.49221	0.0126949
Myl6	5341.61	-0.440677	0.128055	-3.44131	0.000578912
Pacsin3	891.517	-0.440518	0.150711	-2.92292	0.00346763
Ahsa2	417.668	-0.440314	0.198999	-2.21264	0.0269222
Phf10	834.268	-0.439887	0.156181	-2.81652	0.00485463
Actb	26289.5	-0.439624	0.11837	-3.714	0.000204011
Prpf39	1256.44	-0.438068	0.156836	-2.79317	0.00521949
Sostdc1	1824.29	-0.437283	0.127719	-3.42379	0.000617536
Tln1	4131.81	-0.435794	0.119507	-3.6466	0.000265733
Myl12a	6110.97	-0.435684	0.13687	-3.18319	0.00145661
Sik3	1623.02	-0.435564	0.136296	-3.19572	0.00139484
Stim1	3684.12	-0.435208	0.126999	-3.42687	0.000610584
Brd1	2137.7	-0.435181	0.125182	-3.47639	0.000508211
Dusp5	641.829	-0.434992	0.197621	-2.20114	0.0277263
Prdm2	3103.83	-0.434931	0.126647	-3.43421	0.000594293
Hip1r	1731.29	-0.434367	0.143542	-3.02607	0.00247752
Opa3	456.67	-0.434206	0.220994	-1.96478	0.0494394
Wwtr1	1743.51	-0.433791	0.133158	-3.25771	0.00112316
Ccdc186	501.504	-0.433506	0.183443	-2.36316	0.0181199
Mknk2	7462.09	-0.433151	0.112178	-3.86129	0.000112792
Pknox1	424.831	-0.432795	0.203414	-2.12765	0.0333657
Ubald1	776.245	-0.431567	0.163159	-2.64507	0.00816746
Crebzf	979.529	-0.431454	0.154541	-2.79184	0.00524101
Enox2	406.791	-0.430814	0.193311	-2.2286	0.0258404
Epn3	1041.88	-0.430749	0.157726	-2.73099	0.00631448
Prnp	4444.42	-0.430027	0.144861	-2.96854	0.00299217
Mir22hg	3678.1	-0.429747	0.132231	-3.24996	0.00115421
Pvr	2047.12	-0.4287	0.179507	-2.38821	0.0169308
Hspa5	11936.1	-0.428619	0.113831	-3.76541	0.000166274
Esyt3	1548.55	-0.428226	0.140283	-3.05259	0.00226878
Kcnh1	545.829	-0.427313	0.206236	-2.07196	0.0382694
Dhx32	987.798	-0.427099	0.17884	-2.38817	0.0169326
Phc2	1326	-0.42706	0.154127	-2.77082	0.00559146
Arid4a	757.237	-0.42679	0.165522	-2.57844	0.00992464
Rybp	3883.07	-0.426667	0.128244	-3.327	0.000877864
Bmp2k	505.829	-0.426161	0.184896	-2.30487	0.0211739
Ubn1	1638.36	-0.42614	0.144634	-2.94634	0.00321558
Ppm1d	403.498	-0.425923	0.198405	-2.14674	0.0318143
Ahcyl2	2923.22	-0.425851	0.126092	-3.37729	0.000732035
Eda	503.684	-0.425683	0.181034	-2.3514	0.018703
Ppp1r2	1895.93	-0.42478	0.146458	-2.90035	0.00372745
Mapkapk2	4546.41	-0.423078	0.135765	-3.11626	0.0018316
Hspa8	51819.9	-0.422923	0.106749	-3.96185	7.43707e-05
Dock9	1939.15	-0.42291	0.127416	-3.31912	0.000903017
Fermt2	508.325	-0.422783	0.178538	-2.36804	0.0178828
Ube2g1	1231.93	-0.422693	0.147053	-2.87443	0.00404753
Kif13b	801.721	-0.421768	0.155977	-2.70404	0.00685023
Jak3	356.859	-0.421501	0.21007	-2.00648	0.0448053
Zcchc2	898.808	-0.421093	0.156635	-2.68837	0.00718011
Gclc	3157.16	-0.421076	0.150119	-2.80495	0.00503246
Rab21	1325.27	-0.421008	0.160951	-2.61575	0.00890323
Cpeb2	2130.78	-0.420917	0.151335	-2.78136	0.00541318
Myo10	1926.46	-0.420816	0.148249	-2.83858	0.00453151
Fam83h	3090.39	-0.420326	0.153505	-2.73819	0.00617788
Dnaja4	3280.35	-0.420315	0.121818	-3.45034	0.00055988
Apbb3	377.306	-0.419571	0.199716	-2.10084	0.035655
Larp1b	438.197	-0.419483	0.191235	-2.19355	0.0282681
Zfp131	2696.94	-0.418429	0.152908	-2.73648	0.0062101
Dip2c	518.386	-0.418266	0.191228	-2.18727	0.028723
Samd4b	3883.34	-0.417852	0.123734	-3.37703	0.00073274
Irf6	8221.12	-0.417639	0.135975	-3.07145	0.00213023
Cald1	975.943	-0.41696	0.159579	-2.61288	0.00897831
Pfn2	794.036	-0.416666	0.161934	-2.57306	0.0100802
Oser1	2070.29	-0.41639	0.147833	-2.81662	0.00485314
Actg1	99962.3	-0.416362	0.14077	-2.95774	0.00309906
Mier3	677.037	-0.416266	0.16745	-2.48591	0.0129221
Cacul1	665.765	-0.416143	0.176682	-2.35532	0.0185066
Lrrfip1	5422.1	-0.415484	0.137339	-3.02524	0.00248434
Pias1	624.448	-0.415179	0.174111	-2.38457	0.017099
Msn	6991.26	-0.414667	0.10955	-3.78519	0.00015359
Med22	1097.04	-0.41434	0.143709	-2.88319	0.00393666
Ccnyl1	863.143	-0.41418	0.199217	-2.07904	0.0376139
Tnks1bp1	3728.99	-0.414125	0.125864	-3.29025	0.001001
Sorl1	2413.88	-0.413272	0.147769	-2.79675	0.005162
Llgl1	1260.42	-0.412213	0.1425	-2.89272	0.00381918
Sgms1	1651.49	-0.411921	0.158607	-2.59711	0.0094011
Nt5dc2	756.805	-0.410071	0.165936	-2.47125	0.0134641
Pafah1b1	4199.34	-0.410067	0.128435	-3.1928	0.00140902
Mcc	1124.91	-0.409353	0.157566	-2.59798	0.00937745
Fdps	579.518	-0.409162	0.189733	-2.15652	0.0310433
Aqp3	21526.7	-0.409069	0.127898	-3.1984	0.00138194
Frmd4b	1826.65	-0.409015	0.16555	-2.47064	0.013487
Rsrp1	3979.7	-0.408815	0.124328	-3.2882	0.00100829
Mob4	489.503	-0.408634	0.18372	-2.22422	0.0261338
Cars	522.183	-0.408588	0.185566	-2.20185	0.0276758
Jag1	7242.63	-0.408063	0.115087	-3.5457	0.000391576
B4galnt3	717.551	-0.407705	0.169701	-2.40249	0.0162837
Acvr1	847.304	-0.407584	0.164989	-2.47037	0.0134972
Adarb1	1364.92	-0.406236	0.137499	-2.95446	0.00313222
Zfp654	457.719	-0.405153	0.196276	-2.0642	0.0389983
Kdm1a	1396.41	-0.405054	0.140822	-2.87636	0.00402289
Stk40	4104.32	-0.404921	0.135482	-2.98875	0.00280118
Fam117a	511.804	-0.404511	0.178013	-2.27237	0.0230642
Peli1	2096.86	-0.4038	0.138643	-2.91251	0.00358536
Dlgap4	6633.66	-0.403661	0.114877	-3.51384	0.000441685
Ubr4	5742.63	-0.402637	0.118793	-3.38941	0.000700435
Usp53	1018.94	-0.402198	0.145427	-2.76564	0.00568112
Rab3gap1	944.173	-0.402135	0.156079	-2.57648	0.00998123
Aldh7a1	417.257	-0.401664	0.192572	-2.08578	0.0369981
Odc1	4539.28	-0.401496	0.160164	-2.50678	0.0121836
Crlf1	511.014	-0.401093	0.186411	-2.15165	0.0314246
Fam208a	1153.7	-0.401037	0.159906	-2.50796	0.0121432
Clk1	6128.15	-0.400951	0.11082	-3.61804	0.000296848
Hspb1	29990.7	-0.400291	0.138297	-2.89442	0.00379862
Flrt2	1984.09	-0.400029	0.131323	-3.04615	0.00231792
Hdlbp	10732.2	-0.400007	0.111808	-3.57761	0.000346746
Lss	452.239	-0.399255	0.186485	-2.14094	0.0322786
Shf	656.21	-0.39917	0.173294	-2.30342	0.021255
Arrdc3	520.626	-0.399111	0.176863	-2.25661	0.0240322
Src	1493.99	-0.398289	0.142223	-2.80045	0.00510312
Aacs	624.103	-0.397944	0.166598	-2.38864	0.0169107
Crebrf	1595.89	-0.397934	0.137533	-2.89338	0.00381125
Slc29a1	3646.49	-0.397578	0.11839	-3.3582	0.000784532
Sema3c	3816.26	-0.397011	0.14581	-2.72279	0.00647326
Anxa11	1034.15	-0.396413	0.163101	-2.43047	0.0150793
Hbp1	2790.91	-0.396338	0.133482	-2.96922	0.00298558
Lysmd3	985.303	-0.396329	0.171176	-2.31533	0.0205949
Fhdc1	1849.43	-0.396249	0.128379	-3.08657	0.00202481
Gng12	1773.21	-0.395617	0.145216	-2.72434	0.006443
Siah1a	641.051	-0.395418	0.177036	-2.23354	0.0255133
Zhx3	1474.57	-0.395395	0.156209	-2.53119	0.0113676
Trpv4	1756.14	-0.394931	0.135348	-2.91788	0.00352417
Tcp11l2	2066.91	-0.394789	0.148551	-2.6576	0.00786991
Map2k4	1517.9	-0.394558	0.163037	-2.42005	0.0155184
Zfr	1448.76	-0.394535	0.14667	-2.68995	0.00714635
Sbds	1290.54	-0.394244	0.150229	-2.62428	0.00868326
Pmp22	859.097	-0.393828	0.157012	-2.50828	0.0121322
Snai2	704.711	-0.393096	0.170383	-2.30713	0.0210477
Cadm1	2752.16	-0.392781	0.127194	-3.08805	0.00201472
Jup	29153.7	-0.391281	0.114485	-3.41773	0.000631446
Acap3	1075.71	-0.390941	0.148347	-2.63532	0.00840574
Atf6	1550.78	-0.390822	0.145974	-2.67733	0.00742109
Eif5	10843.6	-0.390637	0.140214	-2.78601	0.00533608
Dock8	584.686	-0.390249	0.18455	-2.1146	0.0344637
Rsbn1	946.914	-0.38926	0.15686	-2.48158	0.0130802
Stx3	1098.15	-0.388982	0.175859	-2.21189	0.026974
Pdlim7	1372.37	-0.388888	0.135342	-2.87338	0.0040611
Cnot6	1825.67	-0.388791	0.138509	-2.80697	0.00500095
Map2k1	485.205	-0.388719	0.181525	-2.14141	0.0322412
Maml2	756.384	-0.388085	0.185515	-2.09194	0.0364439
Bag5	474.434	-0.38793	0.192385	-2.01643	0.0437552
Fam84b	850.276	-0.387727	0.151936	-2.5519	0.0107136
Snrk	864.042	-0.386823	0.151632	-2.55106	0.0107395
Serpinb5	11187.2	-0.386668	0.124587	-3.1036	0.0019118
Ppp1r15a	8634.24	-0.386327	0.14546	-2.6559	0.00790968
Ctnnal1	2411.36	-0.38628	0.126105	-3.06316	0.00219011
Mat2a	7304.21	-0.38592	0.135734	-2.8432	0.00446636
Cdv3	3563.31	-0.385184	0.139624	-2.75872	0.00580285
Oat	1961.52	-0.385054	0.14853	-2.59244	0.00952988
Acsl4	550.256	-0.38492	0.191542	-2.00959	0.0444748
Ssfa2	9829.82	-0.384775	0.116579	-3.30055	0.000964951
Triobp	587.758	-0.384607	0.173909	-2.21154	0.0269982
Rabgef1	1732.51	-0.384187	0.150446	-2.55366	0.0106599
Eps8l2	1639.33	-0.383612	0.138017	-2.77946	0.00544494
Cd34	14574.8	-0.382706	0.107164	-3.57121	0.00035533
Kdm5b	1164.23	-0.382698	0.141806	-2.69875	0.00696007
Phf13	1880.91	-0.381617	0.130072	-2.93389	0.00334746
Wsb2	1556.49	-0.381456	0.138655	-2.75113	0.00593906
Kpna1	1784.57	-0.381362	0.138113	-2.76124	0.00575824
Cirh1a	551.797	-0.381349	0.177975	-2.14272	0.032136
Ehd1	2540.93	-0.380146	0.134267	-2.83128	0.00463619
Prkcdbp	790.27	-0.379863	0.16255	-2.3369	0.0194442
Rbfox2	1695.71	-0.379749	0.141838	-2.67734	0.00742095
Vkorc1l1	722.142	-0.379631	0.163683	-2.31931	0.0203783
Ube2j1	3373.27	-0.378843	0.142354	-2.66127	0.00778459
Cdkn2aip	707.542	-0.378717	0.172071	-2.20094	0.0277404
Atl2	4157.7	-0.378	0.129734	-2.91365	0.00357224
Thsd1	2181.1	-0.377509	0.130004	-2.90384	0.00368622
Plekhb2	1115.74	-0.377375	0.166181	-2.27086	0.0231554
Fasn	3913.46	-0.376678	0.115503	-3.2612	0.0011094
Pvrl1	1322.07	-0.376498	0.136989	-2.74837	0.00598915
Ppp1r14c	1684.53	-0.376249	0.13041	-2.88512	0.00391267
Ccdc120	1092.02	-0.376225	0.161799	-2.32526	0.020058
Ino80	1297.92	-0.375825	0.152795	-2.45967	0.0139064
Ell	1805.8	-0.375673	0.13052	-2.87828	0.00399847
Herpud2	937.959	-0.375668	0.15999	-2.34807	0.0188708
Ripk4	1773.08	-0.375252	0.13381	-2.80437	0.00504145
Kdm2a	2435.01	-0.375113	0.129061	-2.90649	0.00365508
Slc1a5	596.179	-0.374855	0.184855	-2.02783	0.0425772
Pcyt2	731.34	-0.374535	0.174534	-2.14591	0.0318802
Luzp1	4945.82	-0.374384	0.122072	-3.0669	0.00216288
Ist1	4731.57	-0.374346	0.11247	-3.32842	0.000873414
Socs6	582.089	-0.37418	0.170724	-2.19172	0.0283995
Ubap2l	2427.78	-0.37317	0.127184	-2.93408	0.00334538
Col6a2	2986.99	-0.372918	0.136501	-2.73198	0.00629556
Ski	4111.81	-0.372743	0.127783	-2.91701	0.00353409
S100a6	9253.57	-0.37256	0.123267	-3.02239	0.00250791
Ext1	2408.01	-0.372271	0.132333	-2.81315	0.0049059
Xbp1	1130.35	-0.372111	0.152159	-2.44554	0.0144634
Anxa7	3082.06	-0.371536	0.145346	-2.55622	0.0105817
Pdlim1	1551.29	-0.371482	0.153871	-2.41425	0.0157678
Zbtb11	1419.84	-0.371421	0.148961	-2.49342	0.012652
Mbnl2	4119.93	-0.371404	0.125069	-2.96959	0.00298199
Ube2h	2370.12	-0.371195	0.148703	-2.49622	0.0125526
Atf2	1002.96	-0.371087	0.157605	-2.35454	0.0185458
Lgals3	14567.7	-0.370947	0.138571	-2.67693	0.00742991
Wnk1	4811.2	-0.370652	0.130007	-2.851	0.00435813
Bok	3476.14	-0.370617	0.12167	-3.04609	0.00231837
Chd1	2526.57	-0.370538	0.142649	-2.59754	0.0093894
Plxna2	10645.4	-0.369749	0.109371	-3.38069	0.000723028
Efnb1	1611.82	-0.369604	0.1351	-2.73578	0.00622326
S100a10	5287.62	-0.369105	0.147371	-2.50459	0.0122592
Tor1aip1	952.968	-0.36902	0.155132	-2.37876	0.0173711
Fbxo11	2501.16	-0.368802	0.138936	-2.65447	0.00794325
Mapre1	4081.72	-0.36864	0.128181	-2.87593	0.00402833
Gadd45a	854.51	-0.368606	0.181926	-2.02613	0.0427514
Igsf3	1139.23	-0.367966	0.151609	-2.42707	0.0152214
Pi4k2b	715.196	-0.367279	0.163372	-2.24811	0.0245691
AI846148	805.134	-0.367223	0.183216	-2.00432	0.0450359
Robo2	555.37	-0.367164	0.180645	-2.03252	0.0421014
Atp1a1	14218.9	-0.36716	0.12461	-2.94648	0.00321414
Irs2	3575.53	-0.367141	0.118118	-3.10824	0.00188202
Ctsl	6478.85	-0.366839	0.156995	-2.33663	0.0194584
Spop	1702.01	-0.3663	0.142035	-2.57895	0.00991004
Klf16	1839.38	-0.366137	0.128858	-2.8414	0.0044916
Dcaf12	1336.48	-0.366096	0.144952	-2.52565	0.0115485
Tbc1d10a	1561.25	-0.366045	0.137469	-2.66274	0.00775062
Ablim3	1052.02	-0.365921	0.171982	-2.12767	0.0333641
Nipa2	573.774	-0.365837	0.183194	-1.99699	0.0458259
Iffo2	16181.1	-0.365377	0.122404	-2.98502	0.00283564
Megf6	2230.08	-0.365149	0.183248	-1.99265	0.0462994
Btg1	10180.4	-0.365105	0.109139	-3.34532	0.000821884
Zfp592	1120.47	-0.364684	0.144067	-2.53136	0.0113622
Rnf152	1326.25	-0.364676	0.144263	-2.52785	0.0114763
Arf6	2261.47	-0.364494	0.142864	-2.55134	0.0107311
Dnaja1	7463.49	-0.363895	0.112423	-3.23682	0.00120869
Mepce	1469.19	-0.363609	0.139043	-2.61507	0.00892079
Ube2d3	5861.94	-0.363542	0.134418	-2.70456	0.00683942
Nktr	3085.47	-0.363386	0.121406	-2.99314	0.00276124
Kat6b	831.412	-0.363282	0.159672	-2.27518	0.0228954
Grip1	600.01	-0.362745	0.169311	-2.14248	0.0321551
Mical2	1433.79	-0.362613	0.146392	-2.477	0.013249
F11r	4907.01	-0.361569	0.114655	-3.15355	0.00161297
Dennd4a	1218.19	-0.360292	0.165876	-2.17206	0.0298511
Rap2c	609.332	-0.35954	0.16948	-2.12143	0.0338854
S100a4	5507.74	-0.359508	0.142259	-2.52714	0.0114997
Fam83d	635.154	-0.359474	0.17069	-2.10601	0.0352035
Wdr26	4125.55	-0.359027	0.143971	-2.49375	0.0126401
Tax1bp1	7215.86	-0.3588	0.116241	-3.0867	0.00202394
Pptc7	1145.38	-0.357391	0.151373	-2.361	0.0182259
Chka	1425.3	-0.3571	0.136101	-2.62379	0.00869586
Cttnbp2nl	1268.56	-0.35691	0.153002	-2.33271	0.0196634
Marcksl1	2962.2	-0.356662	0.150121	-2.37583	0.0175093
Tmtc1	2645.31	-0.356381	0.126401	-2.81944	0.00481069
Smurf1	1692.34	-0.356204	0.143143	-2.48845	0.01283
Hdgfrp3	730.51	-0.355035	0.165845	-2.14076	0.0322933
Rassf1	3677.29	-0.354288	0.149384	-2.37166	0.0177085
Atp6v1b2	1383.12	-0.354088	0.144655	-2.4478	0.014373
Tob1	3802.64	-0.354058	0.120016	-2.95008	0.00317689
Wsb1	6786.07	-0.353858	0.123084	-2.87494	0.00404109
Esyt2	3567.52	-0.353767	0.147776	-2.39394	0.0166684
Emp1	28277.4	-0.353218	0.156802	-2.25264	0.024282
Spag9	8480.18	-0.352854	0.124223	-2.84048	0.00450452
Crim1	5417.79	-0.352428	0.125609	-2.80576	0.00501977
Egfr	4203.87	-0.352355	0.119626	-2.94547	0.00322469
Tgfbr1	1443.41	-0.352289	0.153634	-2.29304	0.0218456
Dyrk1a	1916.26	-0.351671	0.135419	-2.59691	0.0094066
Usp38	673.263	-0.351328	0.172482	-2.0369	0.0416604
Epc1	1270.1	-0.350737	0.14477	-2.42272	0.0154049
Nbr1	1589.88	-0.350612	0.139571	-2.51206	0.0120029
Cables1	987.49	-0.350229	0.161463	-2.1691	0.0300753
Vprbp	891.406	-0.350223	0.154739	-2.26331	0.0236165
Fbxo33	531.569	-0.349908	0.178275	-1.96275	0.0496758
Rab22a	791.769	-0.349824	0.167489	-2.08864	0.0367404
Hsp90b1	4175.74	-0.349744	0.117931	-2.96566	0.00302031
Ipo7	2049.09	-0.349585	0.130968	-2.66925	0.00760218
Nckap1	2282.82	-0.348927	0.146174	-2.38707	0.0169832
Cep170b	5448.8	-0.348868	0.130215	-2.67917	0.00738059
Wac	1827.13	-0.347788	0.151146	-2.301	0.0213916
Setd5	2396.31	-0.347253	0.128183	-2.70905	0.00674772
Calm2	5851.22	-0.346876	0.12998	-2.66868	0.007615
Sub1	1261.14	-0.346805	0.151553	-2.28834	0.0221177
Adamtsl4	3857.2	-0.346682	0.127409	-2.72101	0.00650822
Cep250	694.521	-0.346659	0.169199	-2.04882	0.0404793
Baz2b	1997.75	-0.346108	0.131964	-2.62275	0.00872229
Ric1	1155.85	-0.346074	0.158583	-2.18228	0.0290887
Ppp1r15b	2113.17	-0.345593	0.134916	-2.56153	0.0104211
Exph5	651.124	-0.345404	0.16455	-2.09908	0.0358097
Dnajb1	16129.5	-0.345326	0.128697	-2.68325	0.00729114
Dsel	566.352	-0.344837	0.172602	-1.99787	0.0457307
Capg	5358.06	-0.344777	0.123889	-2.78295	0.00538663
Irx3	1022.26	-0.344344	0.151553	-2.27211	0.0230802
Rab35	995.737	-0.343765	0.161713	-2.12578	0.0335216
Dennd2c	4965.17	-0.343627	0.134758	-2.54995	0.0107738
Ubap1	1290.37	-0.343283	0.157547	-2.17893	0.029337
Camsap2	2574.82	-0.343094	0.131081	-2.61742	0.00885977
Trabd2b	2495.65	-0.341881	0.129755	-2.63482	0.0084181
Ndfip2	1087.49	-0.341751	0.1501	-2.27681	0.0227973
Sult5a1	1183.71	-0.341593	0.145553	-2.34686	0.0189321
Klf11	1040.02	-0.341559	0.147156	-2.32107	0.0202833
Usp24	2061.3	-0.340493	0.142576	-2.38815	0.0169335
Fam13b	930.875	-0.340437	0.164224	-2.073	0.0381719
Map7	1852.08	-0.339952	0.149484	-2.27417	0.0229557
Pttg1ip	3085.15	-0.339825	0.131527	-2.58369	0.009775
Clk4	912.647	-0.339247	0.151867	-2.23384	0.0254935
Ankrd10	2481.95	-0.338453	0.123292	-2.74513	0.00604874
Foxp1	2770.96	-0.338147	0.133402	-2.53479	0.0112513
Mtmr12	1466.73	-0.33802	0.152061	-2.22292	0.0262211
Dtx2	712.521	-0.33762	0.165422	-2.04096	0.041255
Gmfb	830.049	-0.337598	0.171093	-1.97318	0.0484746
Rora	2601.92	-0.337574	0.12428	-2.71624	0.00660289
Kdm6a	1647.33	-0.337514	0.134815	-2.50354	0.0122957
Rbms1	825.896	-0.337078	0.160425	-2.10115	0.0356274
Rapgef6	1254.89	-0.336863	0.148645	-2.26623	0.0234375
Nbl1	3751.47	-0.33571	0.147081	-2.28248	0.0224608
Rbbp6	3147.1	-0.335473	0.154619	-2.16967	0.0300321
Unc45a	3207.57	-0.33545	0.12422	-2.70046	0.00692436
Mapk6	2313.9	-0.335424	0.123165	-2.72336	0.00646208
Inpp4b	1186.57	-0.334781	0.15327	-2.18427	0.0289427
Fzd3	1380.85	-0.334478	0.148289	-2.25559	0.0240963
Lypd3	10665.3	-0.334413	0.149177	-2.24172	0.0249798
Nfatc1	5638.67	-0.334101	0.117841	-2.83518	0.00458001
Ppp2r3a	3260.16	-0.333985	0.141754	-2.3561	0.018468
Exoc4	626.329	-0.333407	0.169553	-1.96639	0.049253
Nufip2	4199.97	-0.332926	0.113656	-2.92924	0.00339792
Furin	2919.18	-0.332089	0.1348	-2.46357	0.0137559
Rsrc2	1208.8	-0.331884	0.152347	-2.17848	0.0293705
Taf1	1166.45	-0.331034	0.155737	-2.12559	0.033537
Atxn2	1025.18	-0.330589	0.152843	-2.16293	0.0305466
Golph3	2156.34	-0.330505	0.148472	-2.22604	0.0260117
Gli3	1279.83	-0.330106	0.140803	-2.34446	0.0190549
Ddx5	31395	-0.330078	0.115543	-2.85675	0.00427997
Tubb2a	1611.2	-0.330052	0.145509	-2.26825	0.0233137
Pdha1	2398.97	-0.32983	0.126121	-2.61519	0.00891779
Rap1b	3638.89	-0.329816	0.134792	-2.44685	0.0144112
Fam107b	795.097	-0.329815	0.158456	-2.08143	0.0373944
4932438A13Rik	2954.99	-0.329406	0.119562	-2.7551	0.00586741
Smad1	1484.54	-0.32922	0.141617	-2.32472	0.0200871
Zfp516	1369.56	-0.328023	0.137792	-2.38056	0.0172862
Ppp1r13b	870.271	-0.326942	0.160441	-2.03777	0.0415728
Nasp	2519.04	-0.32644	0.133994	-2.43622	0.0148417
Vmp1	904.411	-0.32636	0.158	-2.06558	0.0388686
Tardbp	2768.15	-0.324708	0.122715	-2.64603	0.00814434
Slc19a2	984.51	-0.324605	0.1527	-2.12577	0.0335227
Ppp4r2	1999.61	-0.324234	0.153861	-2.10732	0.03509
Cdcp1	2007.39	-0.323626	0.137522	-2.35327	0.0186091
Daam1	1999.64	-0.323226	0.140639	-2.29826	0.0215472
Baz1a	2256.92	-0.322158	0.153314	-2.1013	0.0356149
Cldnd1	1603.71	-0.321115	0.15472	-2.07546	0.0379436
Zfp532	817.611	-0.320907	0.155438	-2.06454	0.0389667
Serinc3	3651.3	-0.320802	0.139058	-2.30696	0.021057
Stat3	11805.2	-0.320314	0.113557	-2.82073	0.00479151
Kcnk2	1148.57	-0.320293	0.144013	-2.22405	0.0261453
Pacsin2	826.291	-0.320253	0.15365	-2.0843	0.0371332
Sdcbp	4375.45	-0.320224	0.135081	-2.3706	0.0177591
Fnbp1l	2768.12	-0.319716	0.121839	-2.62409	0.00868806
Gadd45b	2570.57	-0.319676	0.130042	-2.45825	0.0139614
Cd109	5741.39	-0.319509	0.116125	-2.75142	0.00593375
Degs1	3067.66	-0.318826	0.119777	-2.66183	0.0077716
Sqstm1	5682.74	-0.318076	0.130751	-2.43268	0.0149875
Tyro3	941.064	-0.318019	0.149718	-2.12412	0.0336602
Atp2a2	5786.96	-0.317957	0.128147	-2.48118	0.0130948
Ptprf	14752.5	-0.316858	0.105479	-3.00399	0.0026646
Cnksr1	2268.66	-0.316832	0.149109	-2.12483	0.0336005
Ppp1r13l	2518.85	-0.316653	0.123853	-2.55669	0.0105672
Atg2a	1268.67	-0.316174	0.140505	-2.25027	0.0244318
Zbtb44	767.519	-0.315946	0.15994	-1.9754	0.0482226
Ywhag	2046.33	-0.315932	0.130475	-2.4214	0.0154607
Tnrc6b	1483.65	-0.315773	0.139793	-2.25887	0.0238916
Morf4l2	4001.57	-0.315704	0.117601	-2.68454	0.00726293
Boc	4183.11	-0.315512	0.133427	-2.36468	0.0180456
Hnrnph1	9842.19	-0.315452	0.122527	-2.57455	0.0100371
Bdp1	1388.23	-0.315396	0.158362	-1.99162	0.046413
Fosl1	9638.05	-0.314889	0.131487	-2.39482	0.0166285
Camsap3	2525.17	-0.314785	0.123117	-2.55679	0.0105643
Mink1	3540.83	-0.31431	0.115997	-2.70963	0.00673582
2810403A07Rik	1365.22	-0.313327	0.149147	-2.10079	0.0356593
Bcr	2203.72	-0.312971	0.123764	-2.52877	0.0114465
Hivep2	3459.51	-0.312962	0.122952	-2.5454	0.0109152
Jak2	1471.66	-0.312532	0.14287	-2.18752	0.0287045
Anxa8	15878.5	-0.312312	0.134392	-2.3239	0.020131
Cap1	3000.85	-0.312283	0.118844	-2.62767	0.00859718
Fmr1	1189.13	-0.312175	0.151394	-2.06201	0.039207
Rnf111	845.661	-0.311849	0.156917	-1.98735	0.0468831
Itgb4	17203.9	-0.311756	0.11485	-2.71446	0.00663836
Eif4a2	6562.96	-0.311481	0.113001	-2.75645	0.00584328
Cul3	1900.54	-0.311243	0.144587	-2.15263	0.0313476
Pxdc1	6984.94	-0.3109	0.114654	-2.71163	0.00669528
Ppp2ca	4005.31	-0.310863	0.123387	-2.51941	0.0117552
Cul1	2385.22	-0.310816	0.128666	-2.41568	0.015706
Chd2	2943.49	-0.309516	0.125034	-2.47545	0.0133067
Ubxn7	1404.53	-0.308989	0.137549	-2.2464	0.0246787
Crk	2353.02	-0.308741	0.126051	-2.44933	0.0143122
Lad1	3154.2	-0.30863	0.138728	-2.22472	0.0261003
Ralgapb	997.019	-0.307209	0.154205	-1.99221	0.0463484
Rab11a	1128.48	-0.307055	0.142686	-2.15197	0.0313996
Dkk3	6249.15	-0.30667	0.135907	-2.25647	0.0240413
Ppp6r3	1826.29	-0.306644	0.132629	-2.31205	0.0207747
Brox	1088.96	-0.306454	0.149154	-2.05461	0.0399164
Wipi2	2066.79	-0.306214	0.134605	-2.27491	0.0229111
Cav1	5541.62	-0.306083	0.123961	-2.46918	0.0135422
Perp	26658.8	-0.30598	0.12083	-2.53232	0.011331
Ckap4	1618.82	-0.305975	0.144473	-2.11787	0.0341863
Ube2n	2045.32	-0.305462	0.145916	-2.09341	0.0363124
Fzd1	1382.53	-0.305326	0.142229	-2.14672	0.0318158
Id2	2768.39	-0.305297	0.120624	-2.53097	0.0113747
Etv3	2500.61	-0.304599	0.150266	-2.02706	0.042656
Akirin1	1568.77	-0.304291	0.147512	-2.06281	0.0391304
Eif1a	2329.34	-0.303841	0.138952	-2.18666	0.0287672
Txn1	4065.75	-0.302072	0.123643	-2.44309	0.014562
Ppm1a	1535.94	-0.30149	0.146717	-2.05491	0.0398882
Bicd2	3802.16	-0.300797	0.120053	-2.50554	0.0122264
Hsp90ab1	30621.7	-0.300158	0.109325	-2.74557	0.0060406
Picalm	4528.61	-0.300027	0.126693	-2.36814	0.0178776
Cltc	4847.94	-0.298997	0.117899	-2.53604	0.0112115
Tpm4	5429.7	-0.298749	0.12273	-2.4342	0.0149249
Pcmtd1	1959.95	-0.298481	0.131072	-2.27724	0.0227721
Lrba	1243.67	-0.297988	0.140948	-2.11417	0.034501
Efna5	1721.69	-0.297587	0.139588	-2.13189	0.0330158
Fam167a	6546.9	-0.297517	0.146523	-2.03051	0.0423043
Zfp217	1058.53	-0.297445	0.146613	-2.02877	0.0424815
Gem	5248.24	-0.297383	0.138653	-2.1448	0.0319691
Wdr47	1313.52	-0.297059	0.14605	-2.03396	0.0419561
Ddx26b	1908.33	-0.29686	0.136516	-2.17454	0.0296648
Fem1b	2008.66	-0.296622	0.129535	-2.28989	0.0220274
Ubr5	5321.14	-0.296029	0.124287	-2.38181	0.0172278
Etf1	5197.44	-0.29573	0.133971	-2.20741	0.0272853
Qk	2416.18	-0.295142	0.138342	-2.13342	0.0328899
Mon2	2776.8	-0.294895	0.123544	-2.38697	0.016988
Slc39a10	1020.93	-0.294693	0.145218	-2.02932	0.0424258
Paip2	1466.97	-0.294666	0.142682	-2.06519	0.0389051
Tgif1	6251.99	-0.294199	0.124179	-2.36914	0.0178294
Nt5e	3385.51	-0.294153	0.129739	-2.26727	0.0233739
Nampt	1230.26	-0.293492	0.145906	-2.01151	0.0442716
Ube2q2	1485.83	-0.292576	0.148369	-1.97195	0.0486151
Sh3d21	1993.86	-0.292275	0.140369	-2.08219	0.037325
Cish	3020.39	-0.292192	0.132037	-2.21295	0.0269014
Baz2a	1791.08	-0.292148	0.128272	-2.27757	0.0227524
Lmo4	1155.59	-0.291079	0.142753	-2.03905	0.0414455
Rb1cc1	1403.45	-0.2904	0.138934	-2.0902	0.0365996
Bnc2	1820.78	-0.290352	0.133806	-2.16995	0.030011
Sfrp1	4386.31	-0.289953	0.114057	-2.54218	0.0110163
Klf4	51798.9	-0.289418	0.115226	-2.51174	0.0120136
Eea1	1936.48	-0.289008	0.129845	-2.2258	0.0260278
Macf1	15508.4	-0.288843	0.105194	-2.74581	0.00603618
Slc6a8	2975.13	-0.28882	0.136451	-2.11666	0.034289
Mef2d	1497.84	-0.288253	0.134296	-2.1464	0.0318409
Zbtb7b	1674.37	-0.288071	0.130391	-2.20929	0.0271547
Gtpbp2	981.66	-0.287748	0.146185	-1.96839	0.0490234
Cbfb	1649.43	-0.286897	0.132824	-2.15999	0.0307737
Tef	3809.06	-0.286661	0.118886	-2.41122	0.0158992
Sgk1	19819	-0.285637	0.115186	-2.47979	0.0131458
Tmem43	3926.21	-0.285513	0.114417	-2.49538	0.0125824
Tmsb4x	8820.25	-0.285506	0.125976	-2.26636	0.0234295
Papola	1817.27	-0.285234	0.131216	-2.17377	0.0297222
Tns2	1972.1	-0.284366	0.129417	-2.19728	0.0280002
Naa50	1833.55	-0.283348	0.130229	-2.17577	0.0295726
Atp11b	1308.84	-0.283121	0.143074	-1.97884	0.0478339
Sf3b1	12551.7	-0.282522	0.108945	-2.59325	0.00950743
Pank3	1319.28	-0.280675	0.137981	-2.03416	0.0419357
Calu	4288.16	-0.280462	0.120084	-2.33554	0.0195152
Csrp1	4936.38	-0.279282	0.117765	-2.37153	0.0177147
Ip6k1	2042.25	-0.279234	0.126306	-2.21078	0.0270512
Ensa	1499.05	-0.27884	0.134064	-2.0799	0.0375347
Cdk19	1231.18	-0.278494	0.139195	-2.00074	0.0454204
Nr3c1	3972.28	-0.277959	0.133926	-2.07547	0.0379428
Atp8b2	2282.09	-0.277841	0.132222	-2.10132	0.0356128
Ap2a2	1342.78	-0.277803	0.136077	-2.04151	0.0412003
Cnot6l	1652.12	-0.277754	0.140944	-1.97067	0.0487614
Ubtf	1600.34	-0.277465	0.133018	-2.08591	0.0369866
Bag3	4551.22	-0.277122	0.118689	-2.33487	0.0195503
Ddx6	3373.67	-0.276493	0.131552	-2.10178	0.0355729
Setbp1	2576.82	-0.276276	0.125913	-2.19418	0.0282226
Pdcd6ip	3204.11	-0.275879	0.122472	-2.25258	0.0242854
Hipk3	3252.79	-0.274976	0.126964	-2.16577	0.0303286
Btbd7	1334.56	-0.274904	0.139888	-1.96517	0.0493951
Ppp1cb	4572.51	-0.274606	0.117995	-2.32726	0.0199516
Slc6a6	26100.1	-0.274498	0.12202	-2.2496	0.0244741
Actn1	6957.3	-0.274023	0.111428	-2.45918	0.0139255
Cdh1	7945.82	-0.273197	0.112968	-2.41835	0.0155911
Kdm5c	2417.19	-0.272987	0.127706	-2.13763	0.0325468
Ep400	3063.53	-0.272391	0.130166	-2.09264	0.0363813
Luc7l2	3177.72	-0.271825	0.120819	-2.24985	0.0244586
Ppp2r1b	1813.59	-0.27138	0.129225	-2.10006	0.0357236
Crebbp	2249.93	-0.271272	0.129302	-2.09797	0.0359081
Lpp	2546.72	-0.269167	0.122165	-2.2033	0.0275738
Actn4	11492.2	-0.269048	0.113027	-2.38037	0.0172951
Ddr1	8445.61	-0.268224	0.113878	-2.35535	0.0185051
Pcna	3115.82	-0.268194	0.124167	-2.15994	0.0307776
Tiparp	6216.69	-0.268175	0.121225	-2.2122	0.0269525
Srpk2	1590.15	-0.268124	0.132425	-2.02472	0.0428958
Map1lc3b	3168.13	-0.267809	0.131291	-2.03981	0.0413689
Ahdc1	1583.52	-0.267684	0.131254	-2.03942	0.0414076
Pak2	1914.35	-0.267651	0.132312	-2.02288	0.0430854
Erf	4923.17	-0.266114	0.11506	-2.31283	0.0207319
Susd6	2902.75	-0.265307	0.121672	-2.1805	0.0292203
Atp11a	2017.07	-0.265103	0.133578	-1.98463	0.0471858
Ywhaq	2431.9	-0.264974	0.122888	-2.15622	0.0310667
Ipo5	2394.07	-0.264503	0.125768	-2.1031	0.0354569
Heca	2071.14	-0.264353	0.130985	-2.01819	0.0435716
Rab1	2049.87	-0.264213	0.131287	-2.01248	0.0441689
Per1	6235.66	-0.263629	0.114239	-2.30769	0.0210162
Nfat5	16213.6	-0.263374	0.115417	-2.28193	0.0224935
Adipor1	4255.38	-0.262954	0.124761	-2.10766	0.0350608
Ptbp3	4161.43	-0.262131	0.121884	-2.15066	0.031503
Sp1	2423.93	-0.261632	0.128051	-2.04318	0.0410349
Ptprk	2797.98	-0.261555	0.130448	-2.00505	0.0449574
Raly	3677.8	-0.260771	0.121642	-2.14375	0.0320529
Maged1	3204.98	-0.258577	0.128547	-2.01154	0.0442685
Sptbn1	6117.3	-0.257711	0.112316	-2.29452	0.0217609
Cfl1	5853.2	-0.255406	0.123787	-2.06326	0.0390879
Flii	2150.21	-0.255061	0.124601	-2.04702	0.0406557
Pgk1	2055	-0.255009	0.128839	-1.97929	0.0477832
Prkci	2219.59	-0.254805	0.127609	-1.99676	0.0458511
Btaf1	2119.84	-0.254676	0.129022	-1.97389	0.0483941
Tubb4b	11203.5	-0.253753	0.12697	-1.99852	0.04566
Ccdc3	2150.7	-0.253203	0.126992	-1.99385	0.0461684
Iqgap1	9110.18	-0.251285	0.109164	-2.3019	0.0213406
Ash1l	3111.87	-0.249352	0.119043	-2.09464	0.0362026
Jun	36481.4	-0.246313	0.118023	-2.08699	0.0368886
Clic1	5080.83	-0.246294	0.118562	-2.07734	0.0377704
Dsc3	20562.9	-0.24498	0.112546	-2.17672	0.0295014
Jak1	5118.81	-0.244685	0.114431	-2.13827	0.0324947
Dsp	86652.1	-0.24336	0.10465	-2.32546	0.0200473
Rac1	3505.83	-0.24225	0.123578	-1.9603	0.0499613
Dhx15	2738.33	-0.241637	0.122231	-1.9769	0.0480534
Pxn	4262.79	-0.239982	0.119968	-2.00038	0.0454589
Tuba4a	6307.09	-0.239729	0.120236	-1.99383	0.0461707
Lamb3	15082.1	-0.239199	0.10529	-2.27181	0.0230979
Kmt2e	2905.79	-0.237808	0.120996	-1.96542	0.0493654
Tgm5	9653.07	-0.234565	0.114008	-2.05745	0.039643
Tmbim1	4398.24	-0.23439	0.116253	-2.0162	0.0437788
Csnk1a1	4539.34	-0.224636	0.113906	-1.97211	0.0485967
Col7a1	12108.5	-0.22428	0.113566	-1.97488	0.0482814
Eif4g2	17655.5	-0.214079	0.10799	-1.9824	0.0474344
Lmna	36906.7	-0.208148	0.104971	-1.98291	0.0473772
Epb4.1l4b	1478.54	0.265176	0.134519	1.97128	0.0486917
Hdac5	2003.57	0.267994	0.132663	2.02011	0.0433718
Mdm4	1991.56	0.276321	0.136008	2.03165	0.042189
H1f0	1669.72	0.285792	0.132483	2.1572	0.0309904
Celsr2	1258.87	0.287293	0.146233	1.96462	0.0494577
Chd3	1210.66	0.292801	0.147863	1.98023	0.0476782
Usp2	2887.51	0.304586	0.123062	2.47506	0.0133214
Isoc1	1051.5	0.316784	0.149923	2.11297	0.034603
Hadha	1580.16	0.33615	0.137163	2.45073	0.0142565
Myd88	862.968	0.337921	0.167014	2.02331	0.0430417
Kidins220	2167.16	0.345728	0.129159	2.67676	0.00743378
Cyp2s1	599.079	0.346747	0.175014	1.98125	0.0475635
Setd8	712.728	0.348108	0.167407	2.07941	0.0375797
Anxa4	826.039	0.352301	0.16732	2.10555	0.0352431
Pcyox1	1613.3	0.370068	0.157799	2.34518	0.0190178
Vars	714.754	0.375148	0.171895	2.18243	0.0290777
Tgfb1	545.776	0.376806	0.177166	2.12685	0.0334322
Atox1	661.389	0.377439	0.168114	2.24514	0.0247591
Stom	486.054	0.377832	0.186008	2.03126	0.0422282
Srgap1	470.952	0.380626	0.184447	2.06361	0.0390549
Traf3	475.778	0.384159	0.195758	1.96242	0.0497133
Sh3bp2	889.787	0.387598	0.178948	2.16598	0.0303128
Tcof1	643.93	0.387783	0.180871	2.14397	0.0320353
Rnf169	530.804	0.389905	0.176047	2.21478	0.026775
Gps1	550.227	0.390728	0.174839	2.23479	0.0254313
Rrm1	576.129	0.390773	0.197949	1.97411	0.0483695
Nfil3	1904.05	0.391259	0.144044	2.71625	0.00660269
Acad9	717.454	0.39606	0.165589	2.39183	0.0167647
Dbnl	405.585	0.400006	0.197933	2.02092	0.0432882
Man2a2	938.73	0.400952	0.152679	2.62612	0.00863655
Mcm4	455.831	0.40295	0.200382	2.01091	0.0443355
Tmem164	500.057	0.405378	0.186169	2.17748	0.0294451
Sepp1	1412.15	0.405679	0.152083	2.66749	0.00764197
Nin	882.426	0.406002	0.195677	2.07486	0.0379998
Zfp385a	836.257	0.409369	0.185626	2.20535	0.0274298
Ano9	1078.66	0.420467	0.145002	2.89972	0.00373492
Dos	735.898	0.429549	0.168645	2.54706	0.0108633
Cers4	756.036	0.430569	0.158862	2.71034	0.00672146
Icam1	5769.66	0.433077	0.11071	3.91181	9.16075e-05
Nrarp	402.898	0.435477	0.203992	2.13477	0.0327795
Ly6e	461.609	0.436541	0.187342	2.33018	0.0197964
3110043O21Rik	291.988	0.436595	0.219991	1.9846	0.0471887
Poglut1	287.821	0.439145	0.22026	1.99376	0.0461788
Tsc22d1	1179.48	0.439747	0.15018	2.92814	0.00341
Sgpp1	562.79	0.441348	0.180025	2.45159	0.0142227
Nhp2	314.813	0.441649	0.213014	2.07333	0.0381415
Cactin	313.048	0.445259	0.225001	1.97892	0.0478253
Eppk1	7793.21	0.449071	0.161558	2.77962	0.00544224
Mtss1	345.397	0.454337	0.212584	2.13722	0.0325805
Klhdc8b	371.386	0.454434	0.200293	2.26885	0.0232773
Cdk4	1127.38	0.456065	0.15801	2.8863	0.00389796
Dsg1a	1662.73	0.456912	0.142637	3.20333	0.00135848
Rell1	795.631	0.460542	0.165521	2.78238	0.0053962
Tgfa	365.749	0.464014	0.21051	2.20424	0.0275076
Krtcap2	248.543	0.465828	0.233357	1.9962	0.0459121
Pmaip1	381.641	0.466511	0.223038	2.09163	0.036472
43354	269.613	0.471676	0.229485	2.05537	0.0398436
Il1b	374.352	0.472681	0.211793	2.23181	0.0256275
Inhbb	441.784	0.474882	0.187152	2.53741	0.0111677
Acot1	668.76	0.478414	0.178067	2.6867	0.00721612
Tbc1d4	286.047	0.479842	0.227607	2.1082	0.0350136
Ar	256.086	0.480475	0.232873	2.06325	0.0390886
Tnxb	767.654	0.480869	0.199312	2.41265	0.0158372
Ephx2	330.273	0.482099	0.211306	2.28152	0.0225176
Hpcal1	436.558	0.484465	0.210234	2.30441	0.0211998
Fkbp3	220.085	0.485655	0.244592	1.98557	0.047081
Anp32a	501.686	0.486404	0.180833	2.68979	0.00714961
Acsl5	990.64	0.486535	0.152612	3.18805	0.00143235
Man2b1	694.543	0.48659	0.16592	2.93268	0.00336051
Hoxb8	267.601	0.488046	0.241464	2.02119	0.0432597
Pltp	693.119	0.490037	0.200034	2.44976	0.014295
Acot7	300.269	0.490062	0.222575	2.20179	0.0276803
Hacd2	319.166	0.491063	0.212538	2.31048	0.0208619
Scin	354.234	0.492424	0.205608	2.39496	0.0166221
Slc25a10	212.352	0.494317	0.251351	1.96664	0.049225
Krt79	1734.98	0.494689	0.179602	2.75436	0.00588074
Rfng	287.62	0.500204	0.239682	2.08695	0.0368924
Riok1	246.284	0.502518	0.240937	2.08568	0.0370074
Kctd11	901.357	0.5101	0.183451	2.78057	0.00542628
Slc27a4	408.502	0.510858	0.202854	2.51835	0.0117907
Socs3	6650.69	0.519261	0.146721	3.53911	0.000401474
Bhlhe40	2320.66	0.522593	0.165966	3.14879	0.00163948
Csf2rb	264.007	0.523066	0.232419	2.25053	0.0244154
Pcx	203.47	0.52582	0.255732	2.05614	0.0397691
Birc3	380.796	0.529123	0.202989	2.60666	0.00914304
Tnik	243.618	0.536657	0.249641	2.14972	0.0315777
Serpine1	317.806	0.537638	0.214073	2.51147	0.0120229
Car13	282.132	0.537941	0.243089	2.21294	0.0269016
Dhrs7	175.883	0.539755	0.275257	1.96091	0.0498895
Ston2	693.296	0.542776	0.165207	3.28544	0.00101823
Nckap5l	223.831	0.54279	0.246325	2.20355	0.0275559
Rnf122	554.205	0.54442	0.2394	2.27411	0.0229596
Ltbr	205.54	0.546727	0.267639	2.04278	0.0410743
Letm1	429.561	0.550193	0.201694	2.72786	0.0063747
Dcakd	214.082	0.550323	0.258192	2.13145	0.0330523
Glb1	193.658	0.550578	0.27078	2.03331	0.0420216
Dbn1	176.368	0.551703	0.278123	1.98367	0.047293
Ndufa4l2	239.911	0.551782	0.261086	2.11341	0.0345653
Gltp	561.183	0.55366	0.192871	2.87062	0.00409667
Lcp1	184.802	0.556775	0.265953	2.09351	0.0363039
Zc3h12c	250.603	0.559498	0.240818	2.32333	0.0201616
Glrx5	189.713	0.568832	0.261976	2.17132	0.0299074
Cpe	1457.3	0.574507	0.150277	3.82298	0.000131849
Mgll	506.834	0.577773	0.246327	2.34555	0.0189988
Nrp2	163.926	0.578885	0.278522	2.07841	0.0376712
Tnk1	1638.18	0.588183	0.136821	4.29893	1.71624e-05
Fgfr1op	211.767	0.588415	0.262889	2.23826	0.0252038
Etv4	200.465	0.590048	0.263398	2.24014	0.0250817
Gas7	489.912	0.59338	0.193147	3.07217	0.00212512
Acp5	464.62	0.594154	0.186508	3.18568	0.00144416
Alox12e	526.1	0.594599	0.244778	2.42913	0.015135
Anln	253.798	0.596145	0.29589	2.01475	0.0439306
B4galnt1	204.23	0.597337	0.256103	2.33241	0.0196793
Dpysl5	181.04	0.598316	0.290379	2.06047	0.039354
Arhgap39	250.355	0.598845	0.233748	2.56192	0.0104094
Gpt	206.22	0.59931	0.281588	2.12832	0.0333104
Ncapd2	267.21	0.600174	0.259447	2.31328	0.0207071
Palm	367.738	0.604814	0.202823	2.98198	0.00286393
Aebp1	920.987	0.605235	0.167989	3.60284	0.000314764
Mex3a	154.033	0.608551	0.302561	2.01133	0.0442905
Ten1	141.717	0.608746	0.296717	2.0516	0.0402083
1700025G04Rik	169.785	0.614165	0.290833	2.11174	0.0347086
Thy1	1042.96	0.617595	0.151139	4.08626	4.38384e-05
Ly6g6c	504.663	0.620272	0.201124	3.08402	0.00204222
Adtrp	138.786	0.624208	0.311505	2.00385	0.0450865
Casp1	296.887	0.624927	0.243154	2.57009	0.0101672
Smim3	210.979	0.629813	0.257137	2.44933	0.0143124
Ralgds	3157.22	0.632051	0.125943	5.01857	5.20579e-07
Echdc1	166.018	0.632538	0.288707	2.19093	0.0284566
Sema4c	246.823	0.634393	0.236907	2.67782	0.00741028
Polr2j	124.561	0.634691	0.314741	2.01655	0.0437423
Bcl3	242.522	0.634977	0.239941	2.64639	0.00813562
Sox4	301.499	0.635227	0.228827	2.77601	0.00550303
Me1	316.773	0.640178	0.218485	2.93008	0.00338873
Htra1	2511.9	0.640901	0.150401	4.26128	2.0326e-05
Acsbg1	989.939	0.64335	0.153133	4.20125	2.65448e-05
Lmnb1	194.63	0.64373	0.267879	2.40306	0.0162583
Nfkbie	169.972	0.646258	0.276526	2.33706	0.019436
Pde4b	1349.08	0.651243	0.148061	4.39848	1.09012e-05
Gcc1	913.3	0.658261	0.167772	3.92354	8.72584e-05
Irx4	395.733	0.663703	0.238355	2.78452	0.00536073
D8Ertd82e	261.171	0.666142	0.271591	2.45274	0.0141773
Galc	116.938	0.680707	0.337608	2.01626	0.0437727
Alad	261.265	0.683246	0.249106	2.74279	0.006092
Mafb	372.049	0.685611	0.205467	3.33685	0.000847346
Dsc1	253.831	0.688748	0.265101	2.59806	0.00937518
Plin2	995.289	0.68901	0.191353	3.60073	0.000317329
Cdca7l	123.934	0.689334	0.334554	2.06046	0.0393548
Gli1	1197.05	0.689543	0.167013	4.12867	3.64866e-05
Cerk	171.206	0.693747	0.293818	2.36115	0.0182184
Procr	172.529	0.699677	0.297286	2.35355	0.0185953
Cd55	174.562	0.700349	0.312932	2.23802	0.0252197
1810011O10Rik	195.16	0.702729	0.270023	2.60248	0.00925535
Nle1	131.075	0.70516	0.308034	2.28923	0.0220662
Cytip	170.797	0.706149	0.285184	2.47611	0.0132821
Pxmp4	155.24	0.707294	0.284567	2.48551	0.0129367
Epb4.1l2	161.243	0.708812	0.280876	2.52357	0.0116169
Vav3	173.45	0.711403	0.272997	2.6059	0.00916324
Stmn1	525.199	0.717699	0.185704	3.86474	0.000111206
Pdk4	346.012	0.726366	0.226614	3.2053	0.0013492
Panx1	272.52	0.728849	0.246449	2.9574	0.00310247
Ldhb	417.388	0.737607	0.201154	3.66688	0.000245524
Smox	295.549	0.738575	0.22499	3.28269	0.00102821
Abi3bp	732.316	0.743224	0.163621	4.54235	5.56316e-06
Shkbp1	202.103	0.7447	0.268429	2.77429	0.00553222
Wnk2	104.899	0.745496	0.345583	2.15721	0.0309892
Krt77	3518.67	0.745723	0.167201	4.46003	8.19474e-06
Carns1	357.932	0.745758	0.235026	3.17308	0.00150831
Ucp2	2966.51	0.747785	0.148244	5.04428	4.55243e-07
Syne1	202.245	0.754635	0.265386	2.84353	0.00446164
Adam8	245.476	0.757384	0.237994	3.18236	0.00146078
H2-Eb1	1140.71	0.757388	0.185625	4.08021	4.49947e-05
Rfc3	85.3667	0.761072	0.378906	2.0086	0.0445794
Rab40b	103.85	0.766604	0.370501	2.0691	0.0385368
Ctsc	194.374	0.7667	0.260086	2.94787	0.00319968
Acacb	187.212	0.77207	0.279691	2.76043	0.00577247
E2f1	89.7476	0.778711	0.379163	2.05376	0.0399987
Cd83	216.44	0.782611	0.276074	2.83479	0.00458558
Calm4	453.859	0.782805	0.233973	3.34571	0.000820727
St6gal1	76.9525	0.784215	0.397673	1.97201	0.0486083
Clca3a2	1165.46	0.784273	0.183953	4.26344	2.01305e-05
Chaf1b	92.5643	0.78826	0.362247	2.17603	0.0295531
Soat1	291.603	0.793727	0.234429	3.38578	0.00070975
H2-Ab1	1208.71	0.794504	0.383187	2.07341	0.0381343
Angptl4	820.87	0.795048	0.175367	4.53362	5.79827e-06
Mcm2	215.893	0.810485	0.291071	2.78449	0.00536114
Vim	1676.4	0.81303	0.36721	2.21408	0.0268236
Foxm1	129.612	0.82088	0.335188	2.44901	0.0143248
D17H6S56E-5	207.231	0.821618	0.301692	2.72337	0.00646195
Ccdc59	134.299	0.832553	0.308345	2.70007	0.00693244
Bub1b	80.8167	0.833425	0.415454	2.00606	0.0448502
Scd2	379.622	0.835094	0.27385	3.04946	0.0022925
Robo1	118.023	0.83681	0.328933	2.54401	0.0109587
Adcy7	165.136	0.839066	0.359945	2.3311	0.0197483
Rasa3	114.758	0.845046	0.332989	2.53776	0.0111565
Srgn	106.781	0.855435	0.35899	2.38289	0.0171772
Fam136a	67.9873	0.856765	0.417044	2.05438	0.0399392
Cd86	66.2756	0.86174	0.424989	2.02768	0.0425934
Adgre1	62.2566	0.868285	0.438428	1.98045	0.0476528
Clca2	158.576	0.869503	0.299486	2.90331	0.00369239
Fabp5	431.541	0.871516	0.195815	4.45071	8.55866e-06
Plbd1	234.36	0.873175	0.263914	3.30855	0.000937788
Scnn1b	100.738	0.874744	0.38091	2.29646	0.0216498
Gm94	85.3367	0.87768	0.419735	2.09104	0.0365248
Crct1	138.672	0.879527	0.404301	2.17542	0.0295983
Has3	74.6702	0.879691	0.40506	2.17176	0.029874
Mrc1	167.085	0.885668	0.357382	2.47821	0.0132043
Csf1r	172.8	0.889962	0.297911	2.98735	0.00281412
Cdk1	78.4936	0.895304	0.454309	1.97069	0.0487588
Laptm5	143.668	0.902877	0.299833	3.01127	0.00260159
Cyp2b19	144.928	0.903209	0.333579	2.70763	0.00677646
Cmtm7	64.3708	0.903719	0.44589	2.02677	0.0426854
Cdc20	75.8555	0.906126	0.420917	2.15274	0.0313388
Ctss	144.465	0.908241	0.311702	2.91381	0.00357045
Dnase1l3	173.507	0.919655	0.31721	2.8992	0.00374112
Mfap2	87.4346	0.920248	0.399371	2.30425	0.0212088
Arhgdib	120.018	0.924532	0.404417	2.28608	0.0222494
Tmprss4	84.6592	0.927811	0.421407	2.2017	0.0276866
Serpinb7	87.9422	0.928616	0.424767	2.18618	0.0288025
Oas1f	72.1481	0.928698	0.432115	2.14919	0.0316192
Crispld2	64.5997	0.929906	0.468641	1.98426	0.047227
Hcar2	324.566	0.933774	0.224611	4.15729	3.22042e-05
Mboat2	149.27	0.933792	0.302111	3.09089	0.00199558
Galm	96.2928	0.936165	0.35634	2.62717	0.00860991
Diap3	72.3189	0.942283	0.430629	2.18816	0.0286582
Cobl	119.922	0.943808	0.368694	2.55987	0.0104711
C1qa	68.1151	0.957818	0.450392	2.12663	0.0334505
Cd74	2744.11	0.95832	0.151846	6.31113	2.77004e-10
Tk1	67.5408	0.962006	0.435018	2.21142	0.027007
Kif11	100.754	0.967979	0.422374	2.29176	0.0219195
Ptprc	87.6296	0.968918	0.380483	2.54655	0.0108794
Cd163	85.6592	0.971047	0.421158	2.30566	0.0211295
Mgl2	70.1176	0.972619	0.467516	2.0804	0.0374892
Reep6	82.0809	0.978351	0.404202	2.42045	0.0155013
Slco2b1	53.6107	0.979885	0.491224	1.99478	0.0460665
Col23a1	82.8717	0.979891	0.409686	2.39181	0.0167655
Pex10	56.8453	0.980773	0.460654	2.12909	0.033247
Gpnmb	216.931	0.981129	0.350232	2.80137	0.00508866
Ccna2	88.528	0.98159	0.411016	2.3882	0.016931
AI464131	72.4267	0.986485	0.40848	2.41501	0.0157347
Car12	1648.87	0.9867	0.153633	6.42247	1.34085e-10
Map9	53.7516	0.992311	0.468678	2.11725	0.0342383
Cux1	346.197	0.993647	0.218514	4.54729	5.43418e-06
Adamts14	81.4442	0.996609	0.405359	2.45859	0.0139485
B930041F14Rik	58.3867	1.00177	0.485276	2.06434	0.0389854
Enpp2	158.874	1.00483	0.347932	2.888	0.00387705
Synm	52.7762	1.00495	0.480201	2.09277	0.0363695
Mfap4	133.122	1.00798	0.333589	3.02162	0.00251424
Pou2f3	207.686	1.00808	0.266837	3.77789	0.000158163
Awat2	53.6312	1.01038	0.477727	2.11497	0.0344325
Dhcr24	963.206	1.01138	0.158027	6.40003	1.55345e-10
Atp12a	73.7606	1.01315	0.41344	2.45053	0.0142645
Lrrc32	55.7689	1.0187	0.503466	2.02337	0.0430353
Entpd1	69.9158	1.02643	0.415677	2.4693	0.0135378
Trf	61.2573	1.03343	0.438403	2.35725	0.0184108
Acta2	53.3184	1.04904	0.502879	2.08607	0.0369719
Tspan18	100.902	1.05049	0.398363	2.63703	0.00836361
Pank1	120.715	1.05485	0.323489	3.26084	0.00111083
Acer1	109.469	1.05681	0.345212	3.06134	0.00220348
Wnt10b	50.6478	1.05781	0.482964	2.19025	0.0285065
Gjb2	80.3191	1.05883	0.40723	2.60009	0.00931991
Rps4l	51.7941	1.06114	0.47499	2.23402	0.025482
Clca3a1	107.162	1.06116	0.349343	3.03758	0.00238489
Coro1a	66.4793	1.0642	0.42761	2.48872	0.0128205
Lsp1	117.745	1.06484	0.330298	3.22387	0.00126473
Lilrb4a	156.387	1.06619	0.37684	2.82928	0.00466526
Kprp	174.079	1.06906	0.319461	3.34646	0.000818515
Lilr4b	123.778	1.07097	0.34376	3.11546	0.0018366
B4galt5	87.3892	1.07538	0.408007	2.6357	0.00839643
Psapl1	543.208	1.07632	0.190755	5.64241	1.67689e-08
Myadm	2645.42	1.07761	0.121719	8.85325	8.50036e-19
Kntc1	75.9923	1.08189	0.426751	2.53519	0.0112387
Asprv1	524.075	1.08246	0.252849	4.28107	1.85998e-05
Zfp827	55.8075	1.10056	0.48254	2.28077	0.0225619
Pnpla5	53.0797	1.12234	0.530556	2.1154	0.0343955
Klk10	75.1308	1.12831	0.413227	2.73047	0.00632438
Zfp750	178.306	1.12899	0.330646	3.4145	0.000639001
Hrnr	91.0169	1.12916	0.464745	2.42963	0.0151142
Cdca3	60.1402	1.1322	0.453884	2.49448	0.0126142
Nup210	95.2106	1.13546	0.41751	2.71959	0.00653623
Cntfr	92.3058	1.13746	0.393824	2.88824	0.00387408
Lhpp	65.2303	1.15913	0.438237	2.64499	0.00816945
Cd14	252.731	1.17032	0.256359	4.56517	4.9909e-06
Ctsk	144.844	1.17803	0.379379	3.10515	0.00190181
Cenpe	54.728	1.17924	0.507761	2.32243	0.0202096
Tnfrsf19	106.021	1.18135	0.341391	3.46041	0.000539349
Serpina3j	240.908	1.20276	0.253927	4.73664	2.17293e-06
Fam71a	705.909	1.20563	0.164383	7.33426	2.22948e-13
Rrm2	547.338	1.20824	0.193078	6.25776	3.90538e-10
Slfn2	77.1357	1.21342	0.459392	2.64135	0.00825761
Sdr16c6	115.781	1.21726	0.341506	3.56438	0.000364712
Paqr7	174.502	1.23073	0.27867	4.41645	1.00333e-05
Kit	91.3129	1.23331	0.460182	2.68004	0.00736131
Pxdn	315.451	1.24432	0.216931	5.73604	9.69185e-09
Ttyh2	74.7073	1.24455	0.402298	3.0936	0.00197743
Mmp19	96.2552	1.28953	0.387837	3.32493	0.000884403
Clec10a	55.9481	1.2985	0.565562	2.29595	0.021679
Elovl6	1742.86	1.30301	0.182898	7.12425	1.04646e-12
Wnt3	68.8738	1.30352	0.43733	2.98064	0.00287647
Serpinb6e	60.8668	1.32504	0.503963	2.62924	0.00855749
Plek	268.893	1.35095	0.248331	5.44009	5.32522e-08
Lyz2	449.27	1.35835	0.225735	6.01744	1.77202e-09
Hsd3b6	55.5873	1.36536	0.473097	2.88599	0.00390179
Scd1	3085.13	1.36937	0.134942	10.1479	3.38569e-24
Ces1d	115.961	1.37043	0.361539	3.79054	0.000150322
Far2	137.52	1.37138	0.329451	4.16261	3.14625e-05
Cmah	86.4609	1.38055	0.420336	3.28439	0.00102205
Cidea	100.44	1.38641	0.419881	3.30192	0.000960261
Elovl4	1011.7	1.39276	0.173986	8.00506	1.19411e-15
Cyp2g1	942.037	1.40216	0.572413	2.44955	0.0143033
Crat	159.296	1.41375	0.288099	4.90715	9.24113e-07
Pitpnc1	66.425	1.42236	0.456264	3.11742	0.00182445
Synpo2	124.846	1.42663	0.362666	3.93372	8.36416e-05
Itgb2	63.3955	1.44736	0.502953	2.87772	0.00400559
Mpeg1	181.675	1.46277	0.272682	5.36439	8.12224e-08
Pla2g7	58.5123	1.47326	0.460178	3.20149	0.00136718
Ccl9	53.5025	1.49565	0.516366	2.89648	0.00377369
Prkcg	834.726	1.51779	0.492092	3.08436	0.00203988
Tmem45b	61.4573	1.53106	0.454173	3.37109	0.000748721
Lor	603.667	1.56506	0.711309	2.20025	0.027789
Lyz1	70.6499	1.64323	0.44946	3.65602	0.000256163
Cd209a	66.8563	1.72909	0.483363	3.5772	0.000347291
Fa2h	324.445	1.75639	0.224326	7.82962	4.89331e-15
Elovl3	50.3752	1.7785	0.500574	3.55292	0.000380981
Lce1m	205.54	1.801	0.673861	2.67266	0.00752528
Lce1c	55.393	1.99023	0.588509	3.38181	0.00072009
Mcpt4	52.1539	2.02645	0.604228	3.35378	0.000797157
2310007B03Rik	71.7811	2.11696	0.463061	4.57167	4.83863e-06
Lce1a2	61.2041	2.26987	0.555339	4.08737	4.36295e-05
Serpina3b	416.905	2.54014	0.21639	11.7387	8.06975e-32
Abhd12b	58.6362	3.7274	1.85365	2.01084	0.0443419
