# Supplementary material for: MicroRNA-205 promotes hair regeneration by modulating mechanical properties of hair follicle stem cells
Source: Proc Natl Acad Sci U S A. 2023 May 22;120(22):e2220635120. doi: 10.1073/pnas.2220635120 (PMC10235966; doi:10.1073/pnas.2220635120)
Supplement: Supplementary file 4 — Dataset S02 (XLSX) [file pnas.2220635120.sd02.xlsx]

## Sheet: HFSC
Dataset S2. Differential Gene Expression Upon miR205 Induction (4 days) in HFSCs and HG
	baseMean	log2FoldChange	lfcSE	stat	pvalue
Cxcl2	99.7544	-7.22954	2.64779	-2.73041	0.00632565
Gm10093	141.025	-3.84246	0.48052	-7.99647	1.28038e-15
Mgst1	436.571	-3.81229	0.296295	-12.8665	6.94444e-38
Stbd1	72.0685	-3.67958	0.679324	-5.41653	6.07678e-08
Mmp2	254.142	-3.39424	0.382091	-8.88333	6.48858e-19
Itm2a	179.491	-3.15423	0.442745	-7.12426	1.04638e-12
Rab32	53.312	-3.10005	0.794109	-3.90381	9.46902e-05
Pmaip1	106.031	-2.78505	0.608159	-4.57947	4.66147e-06
Gas7	123.482	-2.57871	0.567527	-4.54377	5.5258e-06
Sestd1	59.5989	-2.56679	0.766726	-3.34772	0.000814784
Col1a2	95.5435	-2.49483	0.661713	-3.77026	0.000163078
Phldb2	93.8198	-2.349	0.600273	-3.91322	9.10736e-05
Optn	58.0806	-2.28843	0.957287	-2.39054	0.0168237
Fblim1	175.336	-2.23844	0.424872	-5.26849	1.3755e-07
Arhgef10l	56.5456	-2.14241	0.707619	-3.02764	0.00246475
Ocel1	103.337	-2.11961	0.551709	-3.8419	0.000122084
Trim59	1107.3	-2.11566	0.165222	-12.805	1.53815e-37
Ptpru	62.8416	-2.1066	0.700383	-3.00778	0.00263164
Cep85l	56.5872	-2.08876	0.895956	-2.33132	0.0197363
Fam84b	171.582	-2.08627	0.419737	-4.97042	6.68094e-07
Plaur	520.888	-2.08465	0.319909	-6.51637	7.20277e-11
Plk2	763.621	-2.07242	0.610669	-3.3937	0.000689558
Neu2	105.278	-2.06522	0.768223	-2.6883	0.00718162
Spink2	103.041	-2.0353	0.522	-3.89904	9.65747e-05
Thbs1	17958.3	-1.97254	0.316893	-6.22462	4.82718e-10
Smarcd3	83.2869	-1.96591	0.600162	-3.27563	0.00105426
Gk	62.9069	-1.96045	0.688272	-2.84836	0.00439447
Tubb6	308.063	-1.95705	0.337596	-5.79702	6.75046e-09
Myadm	1631.99	-1.95179	0.159015	-12.2743	1.2454e-34
Aknad1	126.209	-1.94974	0.481494	-4.04935	5.13605e-05
Tnik	63.5792	-1.923	0.827741	-2.32319	0.0201688
Smarca1	52.1827	-1.91482	0.814659	-2.35046	0.0187503
Eva1a	1739.01	-1.89743	0.166621	-11.3877	4.81362e-30
Sox21	227.535	-1.87691	0.39239	-4.78328	1.72455e-06
Cmtm8	192.08	-1.86948	0.40711	-4.59208	4.38846e-06
Akr1b8	84.8707	-1.86385	0.56786	-3.28223	0.00102988
Aebp1	151.04	-1.84809	0.471588	-3.91885	8.89713e-05
Hcar2	101.434	-1.84284	0.594239	-3.10117	0.00192757
Cnn1	97.4239	-1.84102	0.53746	-3.4254	0.000613887
Tbc1d1	111.968	-1.82734	0.488437	-3.7412	0.000183145
Srgap1	116.172	-1.82144	0.614378	-2.96469	0.00302988
Slc27a6	86.2366	-1.81283	0.746386	-2.42881	0.0151485
Cldn12	61.2803	-1.81198	0.783793	-2.31181	0.0207881
Macc1	98.6302	-1.80309	0.559747	-3.22125	0.00127632
Tspan8	77.3086	-1.79125	0.59264	-3.02249	0.00250708
Plekhf1	101.014	-1.77744	0.521215	-3.41018	0.000649193
Mthfd2	159.379	-1.76291	0.474265	-3.71715	0.000201485
Lhfp	55.4013	-1.74635	0.702084	-2.48738	0.0128689
Fhl2	439.021	-1.69431	0.273929	-6.18521	6.20197e-10
Rnf165	57.9196	-1.65997	0.811863	-2.04465	0.0408894
Nrg1	130.371	-1.65723	0.469066	-3.53304	0.000410812
Lbh	260.604	-1.6473	0.341844	-4.81885	1.44386e-06
Trim16	769.06	-1.64397	0.197831	-8.30997	9.57292e-17
Odf2l	74.7119	-1.62935	0.609221	-2.67449	0.00748436
Adm	600.201	-1.59142	0.709284	-2.2437	0.0248519
Mme	105.717	-1.58245	0.52204	-3.03129	0.00243514
Ch25h	144.615	-1.56666	0.572257	-2.73768	0.00618744
Map1b	238.476	-1.54796	0.349013	-4.43526	9.19624e-06
Kpna2	53.8435	-1.54645	0.697547	-2.21698	0.0266245
Gm7324	132.244	-1.54637	0.461405	-3.35144	0.000803929
Nebl	118.254	-1.52439	0.711604	-2.1422	0.0321778
Panx1	65.4416	-1.50621	0.713453	-2.11116	0.0347588
Gm17501	247.222	-1.5057	0.35344	-4.26012	2.04319e-05
Sdc3	86.5343	-1.50377	0.581971	-2.58393	0.00976808
Sgtb	124.936	-1.50066	0.485709	-3.08962	0.00200414
Man1a	96.4248	-1.47081	0.656256	-2.24122	0.0250121
Tgfb1i1	203.572	-1.46389	0.477594	-3.06513	0.00217576
Rassf8	60.1206	-1.45903	0.658865	-2.21446	0.0267974
Hmox1	307.894	-1.45607	0.450427	-3.23264	0.00122652
Edem1	272.664	-1.45491	0.312824	-4.65089	3.30501e-06
Serpinb2	14070.1	-1.45381	0.215859	-6.73499	1.63938e-11
Pank1	69.3894	-1.45158	0.705794	-2.05667	0.0397184
Marcksl1	1412.83	-1.44455	0.147536	-9.79116	1.2288e-22
Gpr160	86.5518	-1.43056	0.581817	-2.45877	0.0139412
Kctd12	89.0438	-1.41413	0.559206	-2.52882	0.0114447
Fgf1	206.446	-1.41313	0.376276	-3.75556	0.000172954
Cck	898.928	-1.39372	0.184039	-7.57299	3.64724e-14
Ar	247.306	-1.39	0.370226	-3.75445	0.000173723
Slc7a8	168.353	-1.38379	0.435608	-3.17669	0.00148967
Clu	143.56	-1.37536	0.444551	-3.09381	0.00197601
Zfr2	96.8177	-1.3672	0.519576	-2.63138	0.0085038
Gstm2	452.813	-1.34699	0.252789	-5.32851	9.90225e-08
Fbln2	122.467	-1.34684	0.475353	-2.83335	0.00460632
Gch1	528.599	-1.34631	0.232116	-5.80013	6.62645e-09
Epgn	199.94	-1.34385	0.538483	-2.49562	0.0125736
Tpm1	14796.7	-1.33777	0.205331	-6.51518	7.26007e-11
Cald1	4154.39	-1.33715	0.114148	-11.7142	1.07827e-31
Stx11	287.845	-1.3347	0.314186	-4.24812	2.15573e-05
Phactr2	109.898	-1.30235	0.522226	-2.49385	0.0126365
Gpha2	168.518	-1.30028	0.400496	-3.24666	0.00116766
Eif4ebp1	371.975	-1.29662	0.294858	-4.39744	1.09533e-05
Birc3	123.041	-1.29419	0.492341	-2.62865	0.00857246
Rnd1	377.233	-1.29291	0.318335	-4.06147	4.87656e-05
Elovl7	232.776	-1.28683	0.454177	-2.83333	0.0046066
Prkab2	312.831	-1.28627	0.32157	-3.99998	6.33484e-05
Fam81a	108.206	-1.28619	0.50094	-2.56756	0.0102418
Jade3	91.3708	-1.28025	0.6259	-2.04546	0.0408097
Camk1	175.35	-1.28022	0.451483	-2.8356	0.004574
Cyp51	748.689	-1.27605	0.19506	-6.54186	6.07582e-11
Col12a1	659.496	-1.27568	0.233675	-5.45922	4.78232e-08
Ptpre	490.811	-1.26935	0.259524	-4.89105	1.003e-06
Klf7	623.716	-1.26672	0.229725	-5.51406	3.50645e-08
Ets1	560.741	-1.26012	0.227842	-5.53067	3.19001e-08
Il6ra	96.3906	-1.2587	0.53731	-2.34259	0.0191502
Abcf2	165.746	-1.2548	0.456812	-2.74686	0.00601683
Ctf1	130.301	-1.25148	0.447614	-2.79589	0.00517576
Aacs	150.202	-1.23833	0.419066	-2.95498	0.0031269
Mboat1	98.1662	-1.23084	0.565405	-2.17691	0.0294871
Zfp281	207.651	-1.23053	0.359183	-3.4259	0.000612774
Slc4a7	148.79	-1.21378	0.495712	-2.44855	0.0143432
Large1	203.046	-1.20021	0.370306	-3.24112	0.00119062
Cc2d2a	106.478	-1.19881	0.515802	-2.32417	0.0201162
Idi1	99.5279	-1.19646	0.528903	-2.26216	0.0236878
Mob3a	260.656	-1.19244	0.321856	-3.70489	0.000211485
Pde4b	430.682	-1.19213	0.300198	-3.97114	7.15296e-05
Shank1	100.872	-1.1826	0.578056	-2.04582	0.0407745
Cpa4	596.677	-1.17791	0.227301	-5.18214	2.19353e-07
Pam	312.997	-1.1748	0.30346	-3.87134	0.000108241
Naaladl2	126.098	-1.16835	0.477858	-2.44496	0.0144866
BC050972	116.857	-1.16714	0.529442	-2.20448	0.0274909
Tcea3	81.0899	-1.16063	0.584739	-1.98487	0.0471589
Wnt5b	154.904	-1.14936	0.459373	-2.50201	0.0123489
Actg1	27000	-1.14701	0.0612542	-18.7253	3.07739e-78
Rbm3	172.889	-1.142	0.421637	-2.70849	0.00675901
Tnfrsf4	373.774	-1.14004	0.278834	-4.08859	4.34003e-05
Rapgef3	98.1598	-1.13919	0.548401	-2.07729	0.0377748
Them4	153.057	-1.13708	0.479896	-2.36943	0.0178157
Armcx5	101.918	-1.13704	0.513116	-2.21595	0.026695
Thyn1	164.964	-1.1329	0.431978	-2.62258	0.00872662
Nedd9	5442.42	-1.12375	0.090347	-12.4381	1.62299e-35
Tcim	115.132	-1.11914	0.482644	-2.31877	0.0204077
Chl1	176.365	-1.11829	0.429328	-2.60473	0.00919455
Gdap2	101.88	-1.10951	0.522365	-2.12401	0.0336692
Acot9	758.133	-1.10393	0.190933	-5.78177	7.3918e-09
Asns	223.705	-1.10119	0.358473	-3.07189	0.00212708
Gadd45a	763.255	-1.09834	0.203852	-5.38793	7.12735e-08
Rem2	120.687	-1.09798	0.48454	-2.26603	0.0234497
Nr1d1	339.304	-1.09478	0.340303	-3.21708	0.001295
Ptprg	235.667	-1.09399	0.333897	-3.27643	0.00105127
Acsl3	2147.46	-1.0877	0.128408	-8.47072	2.4389e-17
Cgref1	318.801	-1.08309	0.37172	-2.91373	0.00357143
Abi3bp	192.883	-1.07899	0.399755	-2.69913	0.00695202
Acvrl1	143.336	-1.07651	0.469291	-2.2939	0.0217963
Gja1	3097.08	-1.06434	0.348261	-3.05615	0.002242
Nrep	116.438	-1.04085	0.515352	-2.01968	0.0434168
Galnt3	256.463	-1.0401	0.338686	-3.07098	0.00213355
Gpd2	194.759	-1.03254	0.432894	-2.3852	0.0170697
Ankrd22	146.317	-1.03224	0.441549	-2.33776	0.0193994
Wdr41	108.265	-1.02237	0.508107	-2.01212	0.044207
Nr4a2	2086.21	-1.02215	0.121994	-8.37875	5.34926e-17
Zswim4	462.227	-1.02145	0.245135	-4.1669	3.0877e-05
Sfxn1	129.094	-1.00818	0.478618	-2.10643	0.0351666
Dlx2	159.85	-1.00697	0.413939	-2.43265	0.0149887
Pabpn1	128.923	-1.00107	0.448506	-2.23201	0.025614
Srf	743.357	-0.99979	0.198798	-5.02918	4.92588e-07
Adrb2	1853.6	-0.995458	0.142891	-6.96653	3.24844e-12
Kif1b	810.146	-0.994283	0.230391	-4.31563	1.5915e-05
Gjb3	598.822	-0.99172	0.24425	-4.06026	4.90182e-05
Phgdh	230.041	-0.987423	0.344159	-2.86909	0.00411655
Slc16a2	109.589	-0.985781	0.488708	-2.01712	0.0436834
Cfl2	1313.2	-0.983936	0.187422	-5.24984	1.52234e-07
Stambpl1	286.628	-0.982718	0.310432	-3.16565	0.00154737
Gpsm2	938.025	-0.980425	0.175147	-5.59773	2.17182e-08
Ank3	162.209	-0.975919	0.448328	-2.1768	0.0294956
Sgms1	860.563	-0.97186	0.200139	-4.85593	1.19821e-06
Vcl	1258.57	-0.969286	0.159234	-6.08719	1.14912e-09
Ncoa6	205.338	-0.96622	0.362088	-2.66847	0.00761987
Srxn1	457.662	-0.965646	0.287856	-3.35461	0.000794776
Psmb8	214.859	-0.961034	0.476952	-2.01495	0.04391
AI846148	231.341	-0.959815	0.3457	-2.77644	0.00549581
Ciapin1	299.139	-0.958506	0.303839	-3.15465	0.00160689
Rasal2	327.503	-0.958105	0.297866	-3.21657	0.00129734
Pcgf5	462.919	-0.957488	0.246852	-3.87879	0.000104978
Lgr6	140.282	-0.95165	0.446832	-2.12977	0.0331903
Tead4	390.643	-0.949702	0.310596	-3.05768	0.00223057
Camk4	323.538	-0.947968	0.323074	-2.93422	0.0033439
Spry2	184.618	-0.944062	0.379429	-2.48811	0.0128422
Cnn2	593.473	-0.943854	0.288887	-3.26721	0.00108612
H2afx	130.999	-0.939645	0.448451	-2.09531	0.0361434
Atf5	183.137	-0.936436	0.410911	-2.27892	0.0226715
Noct	1511.22	-0.934538	0.14545	-6.42517	1.31725e-10
Cd59a	161.505	-0.933947	0.428926	-2.17741	0.0294501
Ubald1	344.684	-0.933772	0.324587	-2.8768	0.00401727
Trim24	228.856	-0.93124	0.375364	-2.4809	0.0131052
Blzf1	151.392	-0.930616	0.462458	-2.01233	0.0441856
Ahr	199.035	-0.929911	0.431493	-2.1551	0.0311539
Pld2	193.826	-0.927741	0.393583	-2.35717	0.0184149
Insig1	301.88	-0.926982	0.31593	-2.93414	0.00334474
Tes	248.833	-0.926707	0.358866	-2.58232	0.00981372
Fam129a	181.649	-0.924189	0.436178	-2.11883	0.0341046
Tjp2	2974.17	-0.9237	0.10861	-8.50474	1.82009e-17
Specc1	318.42	-0.923232	0.301743	-3.05967	0.00221583
Dopey1	296.513	-0.922577	0.33677	-2.73949	0.00615347
Ptpn21	193.983	-0.914088	0.407777	-2.24164	0.0249849
Guca2a	179.982	-0.909594	0.397715	-2.28705	0.0221929
Trbc2	285.326	-0.907318	0.332608	-2.72789	0.00637413
Pmepa1	1622.09	-0.906001	0.135894	-6.66699	2.61098e-11
Irf2bpl	318.546	-0.902244	0.301135	-2.99615	0.00273412
Amotl2	339.136	-0.898691	0.292244	-3.07514	0.00210402
Rheb	2850.43	-0.8985	0.114428	-7.8521	4.09116e-15
Chd9	323.638	-0.896827	0.366392	-2.44772	0.0143762
Fbxo34	239.708	-0.896579	0.332237	-2.69861	0.00696288
Diaph2	337.209	-0.893847	0.35147	-2.54317	0.0109852
Fhl1	448.341	-0.89286	0.250116	-3.56978	0.000357284
Ubash3b	150.141	-0.892735	0.447897	-1.99317	0.0462427
Hmgcr	754.179	-0.889427	0.203116	-4.37891	1.19273e-05
Leprotl1	222.75	-0.885952	0.367399	-2.41142	0.0158906
Usp2	2788.3	-0.883006	0.113271	-7.79549	6.41586e-15
Eef1akmt2	160.924	-0.879896	0.402186	-2.18778	0.0286853
Map2k4	653.525	-0.878065	0.231327	-3.79577	0.000147184
Ints13	172.572	-0.876168	0.43197	-2.02831	0.0425288
Sult5a1	501.463	-0.870767	0.241968	-3.5987	0.000319818
Fbxo30	481.104	-0.870402	0.291796	-2.98292	0.00285516
Arhgap21	330.521	-0.866624	0.294523	-2.94246	0.00325613
Crlf2	146.531	-0.865982	0.434939	-1.99104	0.0464763
Nipa2	570.847	-0.864308	0.221029	-3.91039	9.21467e-05
Opa3	562.873	-0.863096	0.247713	-3.48426	0.000493494
Maml3	374.858	-0.861424	0.277436	-3.10495	0.00190312
Fndc3b	317.614	-0.861331	0.297299	-2.89718	0.00376528
Farsa	321.138	-0.859125	0.310146	-2.77007	0.00560448
Seh1l	543.868	-0.85801	0.240098	-3.57358	0.000352132
Nrip1	910.933	-0.855739	0.188654	-4.53603	5.73229e-06
Inpp4b	305.22	-0.85363	0.336311	-2.53822	0.011142
Rnf34	508.58	-0.851632	0.30505	-2.79178	0.00524186
Wwtr1	887.364	-0.851431	0.210259	-4.04944	5.13406e-05
Kras	1501.18	-0.848708	0.148696	-5.70769	1.14518e-08
Anxa1	10184.8	-0.847304	0.0792956	-10.6854	1.19154e-26
Skil	1317.44	-0.845362	0.148345	-5.69862	1.20779e-08
Zmym2	257.504	-0.840623	0.32178	-2.61241	0.00899051
Jarid2	301.415	-0.838644	0.307539	-2.72695	0.00639222
Homer2	379.444	-0.836104	0.277957	-3.00804	0.00262941
Ltbp2	511.2	-0.831467	0.245763	-3.38321	0.000716441
Ptgs2	9089.53	-0.827568	0.320142	-2.585	0.00973784
Rps6ka3	357.454	-0.82627	0.27392	-3.01647	0.00255739
Dusp6	3491.55	-0.824762	0.108931	-7.57142	3.69153e-14
Epcam	18336.8	-0.821188	0.0604558	-13.5833	5.03238e-42
Fgfbp1	2720.66	-0.819174	0.109938	-7.45122	9.24834e-14
Ier5	1125.83	-0.819014	0.221704	-3.69418	0.000220599
Uhrf1bp1l	346.848	-0.817283	0.281756	-2.90068	0.00372358
Efhd2	405.278	-0.816588	0.344614	-2.36957	0.0178088
Ldlr	1235.64	-0.816258	0.156733	-5.20794	1.90945e-07
Smtn	584.021	-0.814907	0.218276	-3.73337	0.000188934
Lmbrd2	186.998	-0.812818	0.374959	-2.16775	0.0301778
Ubb	12927.5	-0.811225	0.0671684	-12.0775	1.38912e-33
Flvcr1	335.794	-0.804533	0.310718	-2.58927	0.00961807
Cyr61	63547.6	-0.803214	0.0714704	-11.2384	2.64055e-29
4631405K08Rik	1245.07	-0.802752	0.15163	-5.29415	1.19574e-07
Palld	6537.64	-0.802304	0.083786	-9.57563	1.01235e-21
Hoxc13	663.34	-0.800716	0.206136	-3.8844	0.000102584
Pdlim1	1812.56	-0.799874	0.138442	-5.77768	7.57366e-09
Efr3a	368.01	-0.799716	0.279973	-2.85641	0.00428467
Btg3	316.783	-0.799204	0.288089	-2.77416	0.00553444
Rnf103	220.747	-0.798687	0.364512	-2.19111	0.0284437
Ppia	1798.99	-0.797691	0.12825	-6.2198	4.97776e-10
Klhl21	521.111	-0.796298	0.253886	-3.13644	0.00171014
Rnf39	262.779	-0.794827	0.319951	-2.48422	0.0129837
Arpc4	205.507	-0.793978	0.396126	-2.00436	0.045032
Cbarp	216.163	-0.789929	0.376829	-2.09626	0.0360594
Hsd17b7	165.099	-0.787116	0.400571	-1.96498	0.0494161
Sntb2	647.669	-0.786393	0.256103	-3.07061	0.00213622
Grk6	225.833	-0.784662	0.371283	-2.11338	0.0345683
Ppp4r1	262.91	-0.781238	0.318886	-2.4499	0.0142897
Irs2	952.815	-0.780874	0.174013	-4.48744	7.20844e-06
Pawr	726.633	-0.780397	0.198111	-3.93919	8.17558e-05
Tead1	502.648	-0.780287	0.235037	-3.31985	0.000900651
Nr4a3	1272.08	-0.77952	0.149675	-5.20807	1.90816e-07
Gt(ROSA)26Sor	650.013	-0.779429	0.225454	-3.45716	0.00054591
Tsc22d2	7492.63	-0.77509	0.084743	-9.14635	5.88878e-20
Wnt11	344.573	-0.767147	0.342148	-2.24215	0.0249516
Ptpn1	820.316	-0.766505	0.198818	-3.85532	0.00011558
Has2	2937.53	-0.763532	0.133987	-5.69854	1.20841e-08
Rnf121	737.739	-0.76251	0.225514	-3.38121	0.000721668
Hbegf	7441.04	-0.762038	0.0851853	-8.94566	3.69744e-19
Grip1	189.065	-0.761583	0.384012	-1.98322	0.0473424
Tgfbr2	329.539	-0.760325	0.301635	-2.52068	0.0117127
S100a3	646.802	-0.759358	0.316098	-2.40228	0.0162931
Dusp5	826.864	-0.75881	0.196359	-3.86441	0.000111358
Oat	1330.91	-0.7578	0.155608	-4.86993	1.1164e-06
Kitl	429.458	-0.749371	0.310095	-2.41659	0.0156668
Arid5b	7338.19	-0.747051	0.0764832	-9.76752	1.55199e-22
Fam13b	285.889	-0.745916	0.307568	-2.42521	0.0152996
Ltv1	356.532	-0.742065	0.280984	-2.64095	0.0082674
Cstf3	351.773	-0.741429	0.293471	-2.52642	0.0115233
Csrp1	3910.76	-0.741273	0.10315	-7.18639	6.65283e-13
Adgrl3	357.809	-0.735892	0.289405	-2.54278	0.0109976
Acsl4	186.429	-0.734924	0.373618	-1.96704	0.0491781
Sbds	1410.14	-0.732942	0.149738	-4.89483	9.83925e-07
Vcpip1	299.005	-0.732227	0.322356	-2.27149	0.0231173
Slc31a2	379.006	-0.732056	0.280432	-2.61046	0.00904213
Rasa2	718.672	-0.730315	0.212468	-3.43729	0.000587562
Crtc3	472.733	-0.726406	0.244605	-2.96971	0.00298081
Ppic	285.246	-0.725672	0.332564	-2.18205	0.029106
Wdr1	1208.39	-0.724348	0.158598	-4.56719	4.943e-06
Hoxb9	245.567	-0.724143	0.333676	-2.1702	0.029992
6720427I07Rik	215.293	-0.723393	0.352046	-2.05483	0.0398959
BC016579	311.069	-0.722393	0.31832	-2.26939	0.0232444
Fam135a	1739.82	-0.721435	0.169052	-4.26754	1.97643e-05
Txnrd1	901.253	-0.719388	0.188484	-3.81671	0.000135241
Gars	265.786	-0.718502	0.320658	-2.24072	0.0250445
Slc2a1	2836.04	-0.718155	0.111199	-6.45827	1.05908e-10
Elovl6	228.705	-0.717552	0.353675	-2.02884	0.0424741
Rras2	418.774	-0.716357	0.341982	-2.09472	0.0361956
Myoc	769.131	-0.714698	0.288009	-2.48152	0.0130825
Cdc42ep3	2006.07	-0.711579	0.166783	-4.2665	1.98566e-05
Zyx	2733.1	-0.711065	0.126082	-5.63968	1.70366e-08
Qsox1	653.485	-0.710202	0.243164	-2.92067	0.00349276
Slc7a1	538.338	-0.707393	0.225471	-3.1374	0.00170455
Dnajc5	715.698	-0.70734	0.200723	-3.52397	0.000425138
Hoxc6	548.012	-0.706464	0.224147	-3.15179	0.00162271
Vezt	226.461	-0.7038	0.33905	-2.0758	0.0379124
Myo1e	1902.61	-0.702566	0.135651	-5.1792	2.22841e-07
Cyp4b1	745.757	-0.701488	0.215485	-3.25538	0.00113239
Tmem2	424.888	-0.70103	0.258972	-2.70697	0.00679011
Ngf	460.186	-0.697452	0.267891	-2.6035	0.00922785
Atxn1	842.256	-0.693655	0.221528	-3.13122	0.00174079
Itsn2	441.441	-0.693544	0.249697	-2.77754	0.00547726
Kifc3	375.475	-0.688719	0.267265	-2.57691	0.00996872
Rps6	252.758	-0.688317	0.323216	-2.12959	0.0332055
Lrch3	265.484	-0.687111	0.334273	-2.05554	0.0398269
Fbxl5	1151.51	-0.686983	0.157309	-4.36709	1.25912e-05
Med13	1015.1	-0.683625	0.181677	-3.76287	0.000167976
Ptpn2	1439.35	-0.683231	0.15451	-4.42192	9.78293e-06
Smurf2	372.017	-0.679923	0.280724	-2.42203	0.0154341
Homer1	1076.91	-0.679361	0.171888	-3.95236	7.73852e-05
S100a4	2137.76	-0.677566	0.129157	-5.24605	1.55396e-07
Ell2	621.385	-0.675752	0.209113	-3.23151	0.00123139
Msmo1	1779.46	-0.674039	0.138251	-4.87547	1.08551e-06
Tcea1	277.852	-0.672071	0.315415	-2.13076	0.0331093
Cecr2	323.169	-0.670893	0.300404	-2.2333	0.0255291
Usp32	284.769	-0.66957	0.306285	-2.1861	0.028808
Smap1	1928.66	-0.668179	0.137716	-4.85187	1.22305e-06
Tgif1	4236.76	-0.667042	0.108602	-6.1421	8.14389e-10
Sqle	2611.12	-0.665746	0.112533	-5.91599	3.29891e-09
Map1lc3a	10236.5	-0.66147	0.0696738	-9.4938	2.22759e-21
Ctnnal1	777.552	-0.658194	0.210863	-3.12143	0.00179973
Acvr1	324.052	-0.656734	0.309632	-2.12102	0.0339204
Prkca	594.292	-0.656479	0.261153	-2.51377	0.0119448
Bcl10	2671.56	-0.656066	0.111654	-5.8759	4.20561e-09
Creb5	1889.72	-0.654976	0.158689	-4.12743	3.66845e-05
Stam	492.464	-0.654348	0.238137	-2.74778	0.00599997
Klf5	2298.54	-0.651977	0.140723	-4.63306	3.60303e-06
Rbm26	558.116	-0.651272	0.24274	-2.683	0.0072965
Ctps	413.326	-0.651055	0.291182	-2.2359	0.0253582
Phlda1	24479.1	-0.649816	0.0572582	-11.3489	7.51262e-30
Col5a2	339.569	-0.648488	0.289356	-2.24114	0.0250167
Rassf1	4172.17	-0.647925	0.106741	-6.07009	1.27842e-09
Ccdc86	453.082	-0.647644	0.255243	-2.53736	0.0111691
Smad7	2321.94	-0.646477	0.13826	-4.6758	2.92812e-06
Erc1	1957	-0.645233	0.161365	-3.9986	6.37188e-05
Egr3	1053.37	-0.643751	0.17187	-3.74558	0.000179976
Lgr5	1198.53	-0.643128	0.153644	-4.18583	2.84124e-05
Urgcp	338.51	-0.64221	0.317469	-2.02291	0.0430828
Ube2w	409.565	-0.642197	0.255025	-2.51818	0.0117964
Pdlim5	3562.41	-0.638507	0.0985721	-6.47756	9.32185e-11
Tnrc18	616.26	-0.637977	0.209491	-3.04537	0.00232396
Zhx3	443.559	-0.637318	0.268573	-2.37298	0.0176452
Htra1	644.794	-0.636156	0.209844	-3.03156	0.00243293
Errfi1	5444.13	-0.63507	0.102349	-6.20492	5.4723e-10
Frmd4b	569.327	-0.634996	0.249195	-2.54819	0.0108283
Utp18	364.914	-0.634376	0.294138	-2.15673	0.0310269
Pdlim7	536.9	-0.634157	0.269135	-2.35628	0.0184589
Actb	69557.4	-0.632931	0.0613887	-10.3102	6.33572e-25
Btaf1	529.128	-0.631593	0.24857	-2.5409	0.0110567
Osgin2	309.691	-0.631144	0.313385	-2.01396	0.0440139
Tpbg	525.972	-0.624859	0.226082	-2.76385	0.0057123
Elf1	2319.77	-0.622772	0.120042	-5.18797	2.12604e-07
Psme4	466.034	-0.622613	0.241455	-2.57859	0.00992056
Zfx	437.705	-0.622101	0.249212	-2.49627	0.0125506
Lrrfip1	3669.29	-0.618837	0.122353	-5.0578	4.24128e-07
Cdh13	1738.61	-0.616728	0.137791	-4.47582	7.61194e-06
Itgb1	4311.13	-0.61612	0.093433	-6.59425	4.2742e-11
Eif2s2	5122.44	-0.615789	0.0846226	-7.27689	3.41615e-13
Esyt2	1385.23	-0.615413	0.151739	-4.05574	4.99756e-05
Epha2	2787.26	-0.614419	0.11636	-5.28034	1.28947e-07
Pdcd10	1036.28	-0.611007	0.171085	-3.57137	0.000355114
Tnrc6a	417.349	-0.610549	0.258935	-2.35793	0.0183774
Snai2	548.662	-0.610378	0.250605	-2.43562	0.0148662
Dennd4a	516.293	-0.610019	0.243764	-2.5025	0.0123321
Rev3l	623.871	-0.609408	0.209042	-2.91525	0.00355408
Chmp4c	507.02	-0.608922	0.250902	-2.42693	0.0152273
Ell	450.918	-0.605511	0.264754	-2.28707	0.0221917
Dtd1	332.146	-0.604431	0.294198	-2.0545	0.0399269
Utp4	366.309	-0.604385	0.284276	-2.12605	0.0334993
Zfp644	1362.22	-0.60316	0.14856	-4.06004	4.90633e-05
Flna	1030.17	-0.602784	0.164764	-3.65848	0.000253718
Auts2	837.058	-0.601179	0.199211	-3.0178	0.0025462
Vmp1	1476.33	-0.600635	0.171339	-3.50554	0.00045569
Dnajb4	982.638	-0.598869	0.204593	-2.92713	0.00342106
Tnfrsf12a	12424.5	-0.595457	0.0680892	-8.74525	2.22528e-18
Uchl3	350.966	-0.594433	0.275776	-2.15549	0.0311234
Alas1	296.153	-0.592317	0.301839	-1.96236	0.0497203
Lmbr1l	450.722	-0.592086	0.259867	-2.27842	0.0227018
Tnfaip8	1284.85	-0.591781	0.156522	-3.78083	0.000156309
Tuft1	805.379	-0.591023	0.203943	-2.89799	0.00375563
Pla2g4a	699.062	-0.5905	0.217508	-2.71484	0.00663072
Ipo7	862.274	-0.588595	0.183683	-3.2044	0.00135343
Siah2	1001.51	-0.588055	0.169795	-3.46333	0.000533528
Cpeb2	395.335	-0.58703	0.283726	-2.06901	0.0385456
Ube2j1	1986.4	-0.583126	0.127972	-4.55666	5.19724e-06
Lpcat2	640.839	-0.581502	0.222025	-2.61909	0.00881657
4932438A13Rik	906.135	-0.581457	0.199874	-2.90912	0.00362444
Cpe	447.033	-0.580081	0.27665	-2.09681	0.0360108
Rab8b	720.008	-0.580009	0.201663	-2.87613	0.00402578
Irx3	536.723	-0.579314	0.258179	-2.24385	0.0248422
Chd2	1363.97	-0.579266	0.167859	-3.45091	0.000558704
Fam193a	511.156	-0.579008	0.266821	-2.17003	0.0300048
Mtmr11	650.13	-0.578495	0.20478	-2.82496	0.00472861
Ube2h	898.355	-0.578417	0.175259	-3.30036	0.00096561
Lmna	26413.1	-0.57773	0.0611592	-9.44632	3.50942e-21
Nfkb2	492.167	-0.576962	0.255245	-2.26042	0.0237951
Selenop	375.026	-0.576619	0.291491	-1.97817	0.0479096
Epm2aip1	404.966	-0.57625	0.266313	-2.16381	0.030479
Ehd1	2850.49	-0.57425	0.113749	-5.04841	4.45492e-07
Jag1	2545.15	-0.574245	0.111163	-5.16579	2.39429e-07
Twistnb	675.826	-0.573253	0.261336	-2.19355	0.0282681
Shoc2	939.895	-0.572788	0.183339	-3.12421	0.00178286
Rabgef1	1003.41	-0.572647	0.176982	-3.23563	0.00121375
Mical2	825.318	-0.57226	0.192864	-2.96716	0.0030056
Ppp1r14c	1768.1	-0.572151	0.156615	-3.65324	0.000258955
Rgs12	834.472	-0.571606	0.221658	-2.57878	0.009915
Ptpn12	1254.61	-0.568203	0.155695	-3.64945	0.000262803
Itgav	878.344	-0.568118	0.19392	-2.92966	0.00339337
Rnf217	1708.92	-0.563453	0.143686	-3.92142	8.80297e-05
Arf2	505.985	-0.562652	0.258322	-2.1781	0.0293985
Thap2	534.968	-0.562513	0.248667	-2.26211	0.0236905
Nppc	1155.69	-0.562028	0.187002	-3.00546	0.00265176
Ccser2	475.098	-0.561943	0.239799	-2.34339	0.0191092
Pitpna	1190.43	-0.561666	0.169151	-3.3205	0.000898575
Fhdc1	542.977	-0.558778	0.226729	-2.46452	0.0137198
Relb	584.251	-0.558333	0.219708	-2.54125	0.0110456
Stk40	1643.39	-0.558157	0.14639	-3.81282	0.000137392
Cdca4	448.034	-0.555741	0.269612	-2.06126	0.0392781
Tgm5	3459.31	-0.555034	0.112191	-4.94724	7.52751e-07
Gse1	380.633	-0.552075	0.280653	-1.96711	0.0491706
Lama3	2614.43	-0.551962	0.111671	-4.94276	7.70254e-07
B2m	4865.52	-0.550292	0.092726	-5.9346	2.94569e-09
Orc4	383.27	-0.546939	0.263867	-2.07279	0.0381922
Cavin3	2394.02	-0.545335	0.149577	-3.64584	0.000266518
F2rl1	651.716	-0.544443	0.228905	-2.37846	0.017385
Arl6ip5	1378.86	-0.543497	0.165824	-3.27756	0.00104708
Slc7a6	470.388	-0.542636	0.256448	-2.11597	0.0343477
Fam129b	945.401	-0.540889	0.184826	-2.92648	0.00342823
Ptpn13	1165.29	-0.539325	0.160552	-3.35919	0.000781719
Zc3h12a	812.621	-0.538982	0.18385	-2.93163	0.00337185
Nop14	568.013	-0.538835	0.219899	-2.45038	0.0142707
Polr2a	905.876	-0.538477	0.174678	-3.08268	0.00205142
Fdft1	847.419	-0.536566	0.182632	-2.93796	0.0033038
Snhg6	490.549	-0.536493	0.236581	-2.26769	0.0233481
Mpp5	868.355	-0.536437	0.189051	-2.83753	0.00454644
Slc39a6	713.469	-0.536348	0.239417	-2.24023	0.0250762
Kctd4	1119.92	-0.536159	0.171552	-3.12534	0.00177597
Tuba1c	7098.3	-0.53596	0.0789753	-6.78643	1.14946e-11
Arpc1b	1240.93	-0.533403	0.151808	-3.51368	0.000441944
Tubb4b	13827.2	-0.532342	0.0922671	-5.76958	7.94714e-09
Snx7	689.382	-0.532063	0.207849	-2.55985	0.0104716
Prpf38a	432.115	-0.529613	0.25794	-2.05324	0.040049
Epha4	1587.49	-0.52798	0.153016	-3.45049	0.00055956
Vps4b	892.053	-0.527488	0.196167	-2.68897	0.00716719
Map4	962.057	-0.526145	0.175242	-3.00239	0.00267867
Pak2	1829.86	-0.525945	0.131756	-3.99181	6.55704e-05
Gpr87	828.09	-0.521528	0.190981	-2.73079	0.00631826
Dicer1	498.715	-0.52042	0.240909	-2.16024	0.0307542
Sub1	4104.08	-0.52027	0.0911716	-5.70649	1.1533e-08
Lmbrd1	765.611	-0.517205	0.192533	-2.68632	0.00722445
Rai14	1072.62	-0.515971	0.183855	-2.8064	0.00500992
Fam46c	487.549	-0.512901	0.261639	-1.96033	0.0499568
Rps29	16995.4	-0.512219	0.0604345	-8.47561	2.33851e-17
Tbl1x	672.904	-0.510916	0.241806	-2.11291	0.0346082
Tcerg1	800.238	-0.509234	0.203573	-2.50149	0.0123673
Actn4	3374.06	-0.5089	0.117484	-4.33166	1.47988e-05
Ddx46	666.969	-0.508235	0.212063	-2.39662	0.016547
Mcc	532.332	-0.507675	0.235946	-2.15166	0.0314244
Rela	896.032	-0.504394	0.192059	-2.62624	0.00863337
Piezo1	949.484	-0.503505	0.184673	-2.72647	0.00640156
Rpl38	8605.12	-0.503473	0.0738401	-6.81843	9.20438e-12
Fam167a	1717.39	-0.503296	0.147377	-3.41502	0.000637775
Cnot7	596.429	-0.503084	0.22378	-2.24812	0.0245688
Jup	8046.43	-0.502085	0.082472	-6.08795	1.14369e-09
Hmcn1	885.432	-0.501685	0.197243	-2.54349	0.010975
Utrn	916.224	-0.501597	0.173599	-2.88939	0.00385986
Baz1a	1166.01	-0.501234	0.157324	-3.186	0.00144256
Cxcl12	1178.79	-0.500226	0.156729	-3.19166	0.00141458
Wdr43	811.659	-0.498657	0.214397	-2.32585	0.0200264
Wdr47	1000.5	-0.498458	0.166702	-2.99011	0.00278876
Rpl22l1	4275.88	-0.497895	0.0927244	-5.36962	7.89008e-08
Wac	911.301	-0.497488	0.173788	-2.86261	0.00420172
Huwe1	1640.1	-0.49662	0.134523	-3.6917	0.000222759
Mier1	1143.26	-0.49543	0.165394	-2.99545	0.00274038
Cars	746.708	-0.495103	0.193952	-2.55271	0.0106889
Ppp1r12a	1256.41	-0.493706	0.150466	-3.28117	0.00103376
Rybp	635.474	-0.493656	0.207612	-2.37778	0.017417
Tmsb10	2084.55	-0.492411	0.125746	-3.91592	9.00597e-05
Rangap1	586.618	-0.491616	0.214593	-2.29092	0.0219679
Msl2	703.902	-0.490027	0.198553	-2.46799	0.0135874
Rock2	3197.28	-0.489895	0.102236	-4.7918	1.65295e-06
Ext1	781.449	-0.489858	0.196363	-2.49466	0.0126078
Ptbp2	655.177	-0.488505	0.206114	-2.37007	0.0177847
Utp14b	1531.01	-0.488211	0.146529	-3.33184	0.000862744
Ubxn2a	525.176	-0.487951	0.230639	-2.11564	0.0343752
Gabarapl1	622.155	-0.487861	0.213052	-2.28987	0.0220287
Gpx4	1093.73	-0.487728	0.159623	-3.05551	0.00224682
Dab2ip	435.81	-0.486948	0.248121	-1.96254	0.0496996
Gm10076	1195.93	-0.486901	0.1534	-3.17406	0.0015032
Atrx	1719.41	-0.48662	0.144575	-3.36587	0.000763031
Mapk8	690.986	-0.484503	0.197604	-2.45189	0.0142106
Arl13b	1873.24	-0.483443	0.135176	-3.57641	0.000348352
Smndc1	774.222	-0.483118	0.199623	-2.42015	0.0155142
Rhog	1041.06	-0.48275	0.164959	-2.92649	0.00342809
Pip5k1a	944.617	-0.479937	0.195117	-2.45974	0.0139037
Wbp4	585.643	-0.479739	0.226735	-2.11585	0.0343572
Lamc2	3908.34	-0.478295	0.0933225	-5.12519	2.97244e-07
Pim1	3601.13	-0.475034	0.120906	-3.92897	8.53114e-05
Zfp451	583.652	-0.474363	0.231788	-2.04654	0.0407035
Ctnnd1	852.113	-0.473957	0.1922	-2.46596	0.0136648
Nop58	2432.29	-0.473912	0.123516	-3.83685	0.000124623
Top1	12746.4	-0.471784	0.0690624	-6.83128	8.41614e-12
Abtb2	568.734	-0.469981	0.228126	-2.06018	0.0393812
Emd	1865.59	-0.469867	0.12637	-3.71818	0.000200664
Samd4b	1481.18	-0.469369	0.141427	-3.31881	0.000904028
Nmd3	814.975	-0.468922	0.188692	-2.48512	0.0129508
Ythdc1	899.571	-0.468861	0.177654	-2.63919	0.00831055
Atf4	7652.34	-0.467404	0.0733253	-6.37438	1.83703e-10
Usp16	572.686	-0.465422	0.232071	-2.00551	0.0449081
Ak2	811.853	-0.465383	0.187741	-2.47886	0.0131805
Mfsd14a	845.259	-0.465037	0.182132	-2.55329	0.0106711
Fubp1	2061.99	-0.464187	0.129773	-3.57691	0.000347685
4930523C07Rik	2299.78	-0.461281	0.139505	-3.30654	0.000944545
Susd6	620.645	-0.460888	0.216345	-2.13033	0.0331441
Etv3	965.419	-0.460232	0.17656	-2.60666	0.00914297
Lima1	977.92	-0.459841	0.216786	-2.12118	0.0339069
Pkp1	958.759	-0.459721	0.174948	-2.62775	0.0085951
Cldn1	3739.1	-0.459582	0.105126	-4.37171	1.23279e-05
Arl5b	2899.3	-0.459557	0.118546	-3.8766	0.000105925
Arpc5	2121.43	-0.459017	0.14298	-3.21035	0.00132571
Itga2	1382.6	-0.458783	0.144713	-3.17031	0.00152278
Rbbp4	917.854	-0.458712	0.176376	-2.60076	0.00930162
Kdm6a	603.294	-0.457698	0.214309	-2.1357	0.0327042
Fst	37658.1	-0.456296	0.0568556	-8.02552	1.01095e-15
Uap1	8174.68	-0.455115	0.0726799	-6.26192	3.80276e-10
Tmpo	676.858	-0.454627	0.210533	-2.15941	0.0308183
Il4ra	603.6	-0.454606	0.214556	-2.11882	0.0341061
Ube2b	2767.02	-0.454262	0.125683	-3.61435	0.000301103
Thoc7	698.24	-0.451375	0.199158	-2.26642	0.0234257
Kdm7a	554.709	-0.450789	0.220035	-2.04872	0.0404897
Flnb	2490.8	-0.450531	0.12721	-3.54162	0.000397679
Ranbp2	846.429	-0.449142	0.183123	-2.45268	0.0141795
Bptf	929.663	-0.448924	0.180688	-2.48452	0.0129725
Pnisr	1301.85	-0.447939	0.149245	-3.00136	0.00268776
Tor1aip2	744.487	-0.445348	0.198087	-2.24825	0.0245604
Ddx21	1276.39	-0.443447	0.153858	-2.88219	0.0039492
Rapgef2	1166.85	-0.442956	0.156827	-2.82449	0.00473554
Picalm	1473.55	-0.442494	0.152182	-2.90767	0.00364136
Ttc19	816.642	-0.441415	0.18822	-2.3452	0.0190166
Ezr	5939.9	-0.441217	0.0795054	-5.54952	2.86457e-08
9130008F23Rik	1635.42	-0.441089	0.144381	-3.05503	0.00225034
Pls3	2970.07	-0.440172	0.103397	-4.25712	2.07078e-05
Bdp1	804.09	-0.439209	0.193711	-2.26734	0.0233694
Adgrg1	1405.55	-0.438682	0.142619	-3.0759	0.00209867
Bag5	939.108	-0.437641	0.18447	-2.37242	0.017672
Dst	6797.74	-0.437364	0.0760273	-5.75273	8.78162e-09
Rnase4	1988.01	-0.434948	0.126466	-3.43926	0.000583308
Myh9	2091.87	-0.434597	0.123134	-3.52947	0.000416388
Myl12a	8919.05	-0.434237	0.0746784	-5.81477	6.07189e-09
Hk2	2231.18	-0.433355	0.122342	-3.54218	0.000396839
Appbp2	615.669	-0.431963	0.216547	-1.99477	0.0460676
Sfpq	3389.14	-0.431618	0.105689	-4.08385	4.42962e-05
Mapre1	2745	-0.43091	0.11455	-3.76176	0.000168719
Myo1c	767.782	-0.430483	0.208949	-2.06023	0.0393768
Rpl35	5995.72	-0.430227	0.0799594	-5.38057	7.42509e-08
Mast4	4819.42	-0.429368	0.0885752	-4.8475	1.2503e-06
Eif3j1	1408.61	-0.429349	0.153989	-2.78818	0.00530044
Sumo1	1382.34	-0.427901	0.145883	-2.93318	0.00335514
Fscn1	795.09	-0.426715	0.207624	-2.05523	0.0398572
Irf6	4451.13	-0.425765	0.0940762	-4.52575	6.01816e-06
Slc41a1	787.047	-0.425594	0.213772	-1.99087	0.0464948
Rbms1	1793.27	-0.425077	0.129583	-3.28034	0.00103683
Rtf1	1621.96	-0.425022	0.139139	-3.05465	0.0022532
H2-K1	5748.38	-0.424522	0.0918867	-4.62006	3.83622e-06
Lactb	1064.26	-0.423887	0.182995	-2.31639	0.0205372
Dstn	1276.37	-0.422868	0.150737	-2.80535	0.00502626
Sdcbp	2249.16	-0.422694	0.132258	-3.19598	0.00139357
Map7d1	1779.43	-0.422604	0.144767	-2.91921	0.00350921
Cfl1	8020.39	-0.421366	0.0741517	-5.68248	1.32755e-08
Hspb1	169810	-0.420882	0.0637699	-6.60001	4.11122e-11
Tuba4a	5533.95	-0.420719	0.0842071	-4.99624	5.84588e-07
Otud7b	707.297	-0.420375	0.197756	-2.12573	0.0335261
Smarca5	2196.86	-0.412908	0.121715	-3.39242	0.000692785
Npnt	1052.89	-0.411676	0.171842	-2.39567	0.0165901
Akap13	1098.12	-0.411107	0.160593	-2.55993	0.0104692
Zbtb20	1484.84	-0.41018	0.141052	-2.90802	0.00363729
Irf2bp2	1657.81	-0.408001	0.143999	-2.83337	0.00460604
Aff4	1957.59	-0.407401	0.134484	-3.02936	0.00245075
Srrm2	4110.07	-0.407387	0.0907295	-4.49013	7.11811e-06
Mark3	1812.39	-0.407327	0.141026	-2.8883	0.0038733
Sgk1	8084.06	-0.4053	0.0875461	-4.62957	3.66431e-06
U2af1	981.913	-0.404052	0.172379	-2.34397	0.0190795
Ppp2r2a	1894.43	-0.402951	0.138359	-2.91235	0.00358719
Palmd	3362.91	-0.40033	0.104736	-3.82227	0.000132226
Rel	1536.29	-0.399608	0.145007	-2.75579	0.00585508
Camk2d	802.495	-0.398938	0.193094	-2.06603	0.0388256
Actn1	3614.22	-0.398808	0.0965545	-4.13039	3.62146e-05
Sh3rf1	773.199	-0.39859	0.198552	-2.00748	0.0446981
AI837181	992.414	-0.39837	0.193468	-2.0591	0.0394843
Ctnna1	3449.88	-0.396657	0.098168	-4.04059	5.3317e-05
Cdh1	2144.62	-0.396367	0.120172	-3.29833	0.000972609
Tpm2	1167.4	-0.395775	0.166644	-2.37498	0.0175501
Taf13	1154.91	-0.395769	0.162985	-2.42825	0.0151717
Mitf	877.006	-0.394522	0.182058	-2.16701	0.0302339
Cldnd1	2187.03	-0.393696	0.127229	-3.09439	0.00197216
Trib1	2905.41	-0.39208	0.105862	-3.7037	0.000212476
Lypd3	11708	-0.391397	0.0754749	-5.18578	2.15109e-07
Slc35e4	856.417	-0.391019	0.185239	-2.11089	0.0347821
Rnf4	826.426	-0.390793	0.182278	-2.14394	0.0320378
Rap1b	3344.44	-0.390311	0.103403	-3.77465	0.00016023
Actr3	3850.15	-0.389979	0.0995011	-3.91934	8.8791e-05
Anxa2	29657.2	-0.389529	0.0561069	-6.94261	3.84915e-12
Rab1	1095.17	-0.389002	0.1593	-2.44195	0.0146081
Gng5	2174.13	-0.387871	0.119019	-3.25891	0.00111843
Pcnx	767.87	-0.387332	0.188518	-2.05461	0.0399163
Mfhas1	732.126	-0.387331	0.193141	-2.00543	0.0449176
Dhx15	882.985	-0.386564	0.194597	-1.98648	0.0469801
Nbl1	2172.22	-0.385857	0.122241	-3.15654	0.00159653
Etf1	2662.74	-0.384308	0.108483	-3.54257	0.000396247
Syncrip	1299.89	-0.384069	0.150482	-2.55226	0.0107026
Atxn7l3b	1598.77	-0.381041	0.140209	-2.71766	0.0065746
Tmed5	1881.32	-0.379854	0.129192	-2.94022	0.00327979
Alyref	832.527	-0.379275	0.185273	-2.04711	0.0406472
Kpna4	1767.42	-0.379191	0.132499	-2.86185	0.0042118
Akirin1	1287.35	-0.379018	0.157421	-2.40767	0.0160546
Hif1a	1881.64	-0.376366	0.125952	-2.98816	0.00280659
Lgals1	1051.23	-0.373756	0.180337	-2.07254	0.0382148
Gng12	1220.75	-0.371993	0.172598	-2.15525	0.0311422
Rbbp7	1112.27	-0.370817	0.171091	-2.16736	0.0302072
Map2k3	2114.35	-0.370614	0.122009	-3.03759	0.00238477
Nfatc1	1335.86	-0.37047	0.149009	-2.48622	0.0129106
Maff	2438.63	-0.368816	0.124612	-2.95971	0.00307931
Arl4a	9233.91	-0.368713	0.0829073	-4.4473	8.69578e-06
Prkx	1083.48	-0.367925	0.170772	-2.15448	0.0312022
Serpinb5	17495.9	-0.366015	0.0592956	-6.17272	6.71254e-10
Gtpbp4	1172.88	-0.365241	0.169894	-2.14981	0.0315702
Prpf39	872.113	-0.364947	0.182784	-1.99661	0.045868
Ppp4r2	1433.8	-0.364923	0.154631	-2.35997	0.0182766
Hmgcs1	1844.87	-0.364644	0.126344	-2.88612	0.00390017
Msn	4272.29	-0.364352	0.0902788	-4.03585	5.4405e-05
Crebbp	1293.26	-0.363847	0.152126	-2.39176	0.016768
Rnd3	1951.98	-0.363635	0.131752	-2.76	0.00578015
Pttg1ip	1516.26	-0.362693	0.150818	-2.40485	0.0161793
Flrt3	3516.09	-0.362095	0.121381	-2.98313	0.0028532
Arhgap5	1440.56	-0.360172	0.147892	-2.43538	0.0148762
Pnrc1	8050.94	-0.358554	0.079628	-4.50287	6.70423e-06
Fosl1	13206.8	-0.357609	0.0741494	-4.82282	1.41545e-06
Gspt1	1323.83	-0.357449	0.155322	-2.30135	0.0213721
Runx1	2402.46	-0.357381	0.139943	-2.55376	0.0106567
Mafk	1568.1	-0.355071	0.149276	-2.37862	0.0173777
Atp2b1	1085.6	-0.355005	0.161824	-2.19378	0.0282515
Wsb1	2195.57	-0.354451	0.129734	-2.73213	0.00629255
Arid4b	2769.17	-0.353704	0.109852	-3.21983	0.00128266
Ubxn4	1683.49	-0.352973	0.133757	-2.63892	0.00831708
Mafg	1017.79	-0.35135	0.175942	-1.99697	0.0458286
Arih1	1290.08	-0.351252	0.151031	-2.32569	0.0200351
F11r	2190.6	-0.350001	0.131773	-2.65609	0.00790532
Rnf19b	1906.97	-0.349608	0.124667	-2.80433	0.00504215
Zfp131	1803.9	-0.349264	0.131641	-2.65315	0.0079745
Cast	3415.31	-0.349259	0.103978	-3.35896	0.000782352
Prpf38b	1198.67	-0.348498	0.154237	-2.2595	0.0238524
Prnp	3234.17	-0.348293	0.112367	-3.09961	0.00193779
Hspa4	1499.72	-0.347094	0.149722	-2.31826	0.020435
Reep3	922.791	-0.345732	0.175641	-1.9684	0.0490215
Ifrd1	43367.1	-0.344979	0.0555561	-6.20957	5.31304e-10
Azin1	3430.67	-0.343616	0.100676	-3.41309	0.00064231
Rbm25	2476.82	-0.34342	0.112641	-3.04879	0.00229766
Hivep3	965.293	-0.342624	0.173898	-1.97025	0.0488093
Tubb2a	2359.57	-0.342394	0.157436	-2.17481	0.0296445
Nedd4l	2210.59	-0.341814	0.117737	-2.9032	0.00369373
Cggbp1	1166.45	-0.340649	0.156787	-2.17268	0.0298041
Myl6	9831.81	-0.340256	0.0704505	-4.82972	1.36724e-06
Golim4	6010.44	-0.339837	0.081882	-4.15033	3.31999e-05
Micall1	1500	-0.338868	0.142064	-2.38531	0.0170645
Vasp	1037.6	-0.338598	0.166981	-2.02777	0.0425841
Srpk2	1915.8	-0.3371	0.142618	-2.36366	0.0180954
Copb1	1128.9	-0.334547	0.167024	-2.00298	0.0451794
Psap	1727.47	-0.333589	0.131433	-2.5381	0.0111456
Med13l	1218.84	-0.332133	0.152221	-2.18192	0.0291156
Naa15	1322.04	-0.330762	0.151548	-2.18255	0.029069
Chd1	1276.87	-0.328849	0.160024	-2.055	0.0398791
Mbnl1	2763.82	-0.328152	0.108299	-3.03007	0.00244501
Cadm1	2262.97	-0.327931	0.128698	-2.54807	0.0108321
Sh3glb1	1947.26	-0.327078	0.127543	-2.56446	0.0103337
Ash1l	1708.12	-0.326287	0.145864	-2.23692	0.0252914
Atp13a3	1488.64	-0.326013	0.138759	-2.34948	0.0187995
Atp2a2	1501.04	-0.325874	0.141861	-2.29713	0.0216114
Ptges3	1546.83	-0.325598	0.146784	-2.21821	0.0265403
Magoh	1386.23	-0.325596	0.154098	-2.11292	0.0346078
Aff1	1534.61	-0.325557	0.136773	-2.38028	0.0172997
Baz2b	1340.29	-0.325412	0.1571	-2.07137	0.0383246
Eif5	8911.54	-0.324927	0.0715477	-4.5414	5.5882e-06
S100a16	5142.96	-0.324371	0.100975	-3.2124	0.0013163
Cdcp1	1101.38	-0.323591	0.164438	-1.96786	0.0490838
Ypel5	1357.42	-0.323587	0.151352	-2.13798	0.0325187
Ahnak	7512.08	-0.322496	0.0757329	-4.25833	2.05961e-05
Gadd45b	6161.2	-0.320393	0.0937416	-3.41783	0.000631229
Ube2r2	1288.09	-0.319143	0.148947	-2.14266	0.0321405
Prss23	4379.74	-0.318502	0.0944428	-3.37243	0.00074507
Map7	1103.68	-0.318471	0.160109	-1.9891	0.0466906
Syne2	2854.06	-0.318049	0.106974	-2.97314	0.00294774
Alcam	2712.82	-0.317962	0.124677	-2.55028	0.0107635
Cited2	3932	-0.317891	0.0960265	-3.31045	0.000931454
Rpl15	1635.03	-0.317611	0.153282	-2.07207	0.0382588
Daam1	1440.06	-0.317098	0.149534	-2.12058	0.0339575
Kdm6b	3679.09	-0.316405	0.10982	-2.88113	0.00396248
Ywhag	1159.12	-0.3153	0.156159	-2.0191	0.0434771
2021-03-07	1974.93	-0.314954	0.140931	-2.23481	0.0254295
Foxn3	1588.6	-0.312404	0.137917	-2.26517	0.0235024
Nedd4	3042.73	-0.311769	0.115379	-2.70213	0.00688977
Rps27	16728.9	-0.308986	0.0628077	-4.91956	8.67382e-07
Cd44	5250.2	-0.3067	0.10306	-2.97593	0.00292105
Mbnl2	2737.3	-0.305779	0.110466	-2.76808	0.00563879
Vdac2	1318.82	-0.305463	0.146528	-2.08468	0.0370981
Nipbl	1424.54	-0.30511	0.151912	-2.00846	0.044594
Chic2	2450.22	-0.303339	0.11848	-2.56025	0.0104597
Osmr	1579.83	-0.302256	0.142747	-2.11743	0.0342237
Bok	8740.12	-0.301959	0.0772348	-3.90962	9.24424e-05
Eif6	3743.23	-0.301516	0.0948643	-3.17839	0.00148095
Ddx5	16888.7	-0.300083	0.0612216	-4.90159	9.50622e-07
Sertad1	2895.56	-0.29912	0.119034	-2.5129	0.0119742
S100a14	7889.07	-0.297099	0.0726008	-4.09222	4.27256e-05
Spint2	2575.2	-0.293858	0.111611	-2.63287	0.00846677
Strn3	2069.81	-0.293293	0.129645	-2.26228	0.0236801
Ppm1a	1552.51	-0.293183	0.136179	-2.15292	0.0313248
Spag9	4225.52	-0.293082	0.0909555	-3.22226	0.00127182
Hspa5	10652.1	-0.289549	0.0794298	-3.64534	0.000267039
Rtn3	1536.41	-0.288148	0.146971	-1.96058	0.0499283
Rtn4	6231.54	-0.287731	0.0787473	-3.65385	0.000258339
Xist	14940.4	-0.287157	0.0647827	-4.43261	9.30979e-06
Gnl3	2502.31	-0.286335	0.123622	-2.31621	0.020547
1810037I17Rik	1432.67	-0.286278	0.141695	-2.02039	0.0433432
Ctsl	3456.2	-0.286217	0.112482	-2.54455	0.0109419
Btg1	2896.09	-0.286055	0.106027	-2.69795	0.00697689
Iffo2	4694.78	-0.285458	0.0903229	-3.16042	0.00157543
Eloc	1751.05	-0.284813	0.132682	-2.14657	0.0318273
Mtdh	2425.73	-0.284779	0.137431	-2.07216	0.0382509
Ncl	6627.26	-0.283898	0.081608	-3.4788	0.000503668
H2-D1	5202.48	-0.281716	0.0903365	-3.11852	0.00181765
Pafah1b1	3850.25	-0.280741	0.0945872	-2.96806	0.00299682
Cav1	3220.31	-0.278597	0.106392	-2.61858	0.00882953
Impdh2	2262.89	-0.278005	0.119613	-2.32421	0.0201145
BC005537	1873.2	-0.2765	0.127582	-2.16723	0.0302177
Bclaf1	1915.38	-0.272549	0.133981	-2.03424	0.041927
Abracl	2005.21	-0.27088	0.126744	-2.13722	0.0325798
H3f3a	7035.34	-0.269784	0.0799753	-3.37334	0.000742627
Gnb1	2114.43	-0.269462	0.123021	-2.19038	0.0284965
Dnajb9	2181.08	-0.269236	0.126946	-2.12088	0.0339323
Ppp1cb	2306.12	-0.267188	0.119599	-2.23403	0.0254808
Sdc4	38193.3	-0.26595	0.0590622	-4.50288	6.70391e-06
Eif3a	2507.8	-0.263942	0.110934	-2.37926	0.0173472
Dlgap4	2726.96	-0.262103	0.111279	-2.35536	0.0185047
Calm2	9401.69	-0.261596	0.0687907	-3.80278	0.00014308
Lgals3	25929.6	-0.25938	0.06188	-4.19166	2.7692e-05
Raly	2596.32	-0.259224	0.109697	-2.36309	0.0181234
Cox7c	2198.38	-0.258327	0.12064	-2.14131	0.0322486
Luzp1	3220.6	-0.258097	0.105151	-2.45454	0.0141063
Prdx1	11977.5	-0.256486	0.0802577	-3.19578	0.00139452
Fam83g	2286.14	-0.252243	0.127251	-1.98225	0.0474509
Cd24a	2659.07	-0.25171	0.113797	-2.21192	0.0269724
S100a11	12534.1	-0.251006	0.0660644	-3.79941	0.000145042
Filip1l	2758.74	-0.248462	0.126276	-1.9676	0.0491136
Rpl13	43060.5	-0.248445	0.0515407	-4.82037	1.43291e-06
Nfkb1	3943.77	-0.246844	0.0991522	-2.48955	0.0127905
Son	2645.09	-0.246786	0.124309	-1.98525	0.0471164
Krt14	126744	-0.242924	0.0649838	-3.73822	0.000185329
Selenok	3910.17	-0.241645	0.0926545	-2.60802	0.00910671
Sec62	3076.26	-0.241299	0.102617	-2.35144	0.0187008
Ube2d3	7614.48	-0.238095	0.0758919	-3.13729	0.00170515
Eif1a	2611.25	-0.23803	0.110495	-2.15422	0.0312229
Bach1	2399.78	-0.236696	0.119033	-1.98849	0.0467576
App	8197.2	-0.235668	0.0810441	-2.90789	0.00363871
Ppp2ca	4158.42	-0.233997	0.0905582	-2.58394	0.00976782
Nr4a1	11184.9	-0.233753	0.071477	-3.27032	0.00107426
Tmbim6	3027.33	-0.233321	0.112701	-2.07026	0.0384276
Eif4g2	6436.3	-0.232102	0.0782669	-2.96552	0.00302172
Arpc2	3905.84	-0.231013	0.098959	-2.33443	0.0195733
Ywhaz	3655.95	-0.230519	0.0992128	-2.32348	0.0201535
Eif4a1	8065.27	-0.227502	0.0762543	-2.98346	0.00285005
Rpl27a	3378.58	-0.22566	0.103653	-2.17707	0.0294754
Prrc2c	3076.69	-0.225028	0.10227	-2.20033	0.0277832
Plxna2	2797.42	-0.224043	0.111415	-2.01088	0.0443382
Tra2b	3489.87	-0.221053	0.10386	-2.12837	0.0333064
Ptn	20650.4	-0.220512	0.0683014	-3.22851	0.00124437
Iqgap1	4937.18	-0.219406	0.0910932	-2.40859	0.0160143
Rps25	9853.89	-0.2162	0.0703619	-3.07269	0.00212138
Ccl27a	5720.08	-0.216063	0.102035	-2.11753	0.0342145
Luc7l2	2877.22	-0.211459	0.107097	-1.97445	0.0483304
Rpl35a	18488.6	-0.210381	0.0646772	-3.25278	0.00114282
Ppib	3305.02	-0.208254	0.102577	-2.03022	0.0423337
Crip1	11151.2	-0.207136	0.0667478	-3.10325	0.00191405
Jun	36685	-0.203886	0.0806111	-2.52925	0.0114305
Rpl36	16722.5	-0.203777	0.0632995	-3.21924	0.00128529
Id1	8709.91	-0.199734	0.0946576	-2.11006	0.0348529
Krt6a	31933.1	-0.195443	0.068559	-2.85073	0.00436193
Macf1	5680.61	-0.18907	0.0875733	-2.15899	0.0308507
Rps17	7229.77	-0.184197	0.0774286	-2.37893	0.0173631
Rpl10	21722	-0.182023	0.0574869	-3.16633	0.00154376
Eif1	22570.4	-0.181513	0.0627574	-2.8923	0.00382435
Csnk1a1	6181.32	-0.180213	0.0833694	-2.16162	0.0306477
Nfat5	4367.84	-0.178723	0.0900859	-1.98392	0.047265
Rpl39	22658.8	-0.169572	0.056368	-3.0083	0.00262716
Rbm39	6747.31	-0.168404	0.0779639	-2.16003	0.0307704
H3f3b	23738.1	-0.16382	0.0573114	-2.85842	0.00425761
Rps21	21515.1	-0.16316	0.0572552	-2.84969	0.0043762
Zfp36l1	9080.68	-0.16199	0.0701695	-2.30856	0.0209681
Rpl37	18146.8	-0.16014	0.0653295	-2.45126	0.0142355
Rps8	44506.4	-0.158774	0.0543149	-2.92321	0.00346442
Rps28	7210.71	-0.157549	0.0754819	-2.08725	0.0368657
Rpl19	25006.1	-0.152432	0.056762	-2.68546	0.00724308
Rpl12	27166.5	-0.149373	0.0553847	-2.69702	0.00699634
Malat1	286338	-0.141856	0.0477736	-2.96935	0.00298429
Rps23	19558.6	-0.140557	0.064038	-2.1949	0.0281708
Klf4	32801.7	-0.134099	0.0607308	-2.20809	0.0272383
Rps16	27551.1	-0.133774	0.0550608	-2.42958	0.0151165
Rplp2	19252.1	-0.126891	0.0587397	-2.16022	0.0307557
Rps27a	33975.9	-0.126773	0.0552154	-2.29597	0.0216779
mt-Nd1	24073.5	-0.12453	0.056116	-2.21915	0.0264768
Rps20	35592.6	-0.122106	0.0588904	-2.07344	0.0381313
Rpl21	22224.9	-0.116444	0.0578178	-2.01398	0.0440111
Tpt1	91614.9	-0.11587	0.0492331	-2.3535	0.0185976
Rps2	29829.3	0.133277	0.0543162	2.45372	0.0141388
Cox4i1	10104.1	0.135877	0.0685094	1.98333	0.0473307
Nfib	12250.4	0.143677	0.0656418	2.18881	0.0286107
Krt5	50406.6	0.146454	0.0505631	2.89646	0.00377399
Atf3	34889.6	0.169743	0.0681404	2.49107	0.0127358
Pfdn5	6986.26	0.178092	0.075275	2.36589	0.0179869
Crip2	4610.17	0.179492	0.0877065	2.04651	0.0407064
Junb	26463.6	0.179965	0.0618	2.91205	0.00359066
S100a6	105572	0.187174	0.0475613	3.93543	8.30474e-05
Slc6a6	7414.08	0.193528	0.0828483	2.33594	0.0194945
Myc	4624.88	0.198312	0.0894277	2.21756	0.0265845
Rpl27	8154.97	0.205663	0.071742	2.8667	0.00414782
Eef1a1	53283.8	0.208347	0.0529761	3.93286	8.39413e-05
Perp	23219.6	0.21562	0.0604127	3.56913	0.000358175
Eif3f	5276.39	0.222778	0.0878009	2.53731	0.0111709
Aqp3	21326.1	0.231577	0.0663003	3.49285	0.000477903
Dynll1	5330.37	0.233825	0.104126	2.2456	0.0247297
Krt17	20147.9	0.234606	0.069394	3.38078	0.000722809
Bag1	2424.28	0.245361	0.120589	2.03469	0.0418821
Tmsb4x	59327.6	0.247273	0.0609618	4.05619	4.98796e-05
Eef1d	6118.04	0.251504	0.104554	2.40549	0.0161507
Hspa8	14096.4	0.2752	0.0634186	4.33942	1.42857e-05
Sdc1	5589.03	0.282184	0.102092	2.76402	0.00570938
Mrfap1	1758.78	0.284751	0.134586	2.11575	0.0343659
Krt15	121763	0.285033	0.0517426	5.50866	3.61566e-08
Ptp4a2	1772.77	0.28855	0.128202	2.25075	0.0244017
Atpif1	2683.91	0.288774	0.11382	2.53712	0.011177
Dkk3	1770.17	0.289456	0.131785	2.19643	0.0280614
Ptprf	2861.9	0.295829	0.109534	2.70081	0.0069171
Tubb5	2183.61	0.297017	0.149295	1.98947	0.0466498
Sqstm1	1711.69	0.299266	0.13744	2.17742	0.0294489
Sbsn	22425.5	0.299295	0.0774547	3.86413	0.000111487
Btg2	18005.1	0.300816	0.0742728	4.05015	5.11854e-05
Eef2	16079.2	0.306563	0.0609757	5.02763	4.96581e-07
Emp1	12715.9	0.307267	0.0686772	4.47408	7.67409e-06
Anxa7	1472.39	0.309614	0.148776	2.08108	0.0374268
Rabac1	3318.01	0.311078	0.137065	2.26957	0.0232335
Atp5c1	2043.56	0.316595	0.121928	2.59657	0.00941596
Clta	3266.68	0.318147	0.100084	3.17881	0.00147881
Itm2c	1087.94	0.324946	0.161099	2.01706	0.0436892
Cox7a2l	2040.72	0.325822	0.125154	2.60337	0.00923115
Tmem50a	1368.45	0.328464	0.150655	2.18025	0.0292393
Lamb3	3036.6	0.332841	0.120235	2.76825	0.00563586
Dusp1	20796.8	0.334063	0.0716548	4.66212	3.12967e-06
Hspa4l	1477.47	0.335261	0.160203	2.09273	0.0363735
Kdelr1	1278.81	0.33617	0.156041	2.15437	0.031211
Map1lc3b	2394.94	0.336975	0.122873	2.74246	0.00609807
2410015M20Rik	1387.57	0.345653	0.143671	2.40587	0.0161339
Blvrb	1005.04	0.345723	0.171125	2.0203	0.0433527
H2afv	902.032	0.348905	0.174761	1.99646	0.0458835
Gm10073	1314.89	0.351458	0.146514	2.39879	0.0164491
Ndufb3	934.971	0.352339	0.176	2.00192	0.0452931
Tgfbi	5746.53	0.353199	0.0983599	3.59089	0.000329556
Fxyd3	17909.9	0.353895	0.0620816	5.70048	1.19474e-08
Txndc17	3832.04	0.354414	0.0953981	3.71511	0.000203116
Gm2000	2478.98	0.356994	0.111215	3.20993	0.00132767
Psma7	1680.76	0.358105	0.134265	2.66716	0.00764956
Pou3f1	994.315	0.364374	0.175632	2.07464	0.03802
Ndufa2	1293.38	0.36916	0.162879	2.26647	0.0234225
Barx2	898.879	0.371133	0.185932	1.99607	0.0459262
Ndufb9	1900.58	0.371421	0.133457	2.78307	0.00538465
Mien1	870.199	0.371463	0.187367	1.98254	0.0474185
Reep5	2097.03	0.371596	0.120915	3.0732	0.00211775
Mex3c	992.01	0.374502	0.189572	1.97552	0.0482091
Mrpl52	1327.07	0.374858	0.165187	2.26929	0.0232508
Fam162a	917.11	0.376402	0.182274	2.06504	0.0389197
Ssr2	1120.72	0.37745	0.161762	2.33337	0.0196289
Hspa1b	4830.68	0.378283	0.109442	3.45647	0.00054731
Gas6	1557.14	0.381444	0.142427	2.67817	0.00740248
Cox14	986.847	0.382893	0.171662	2.23051	0.0257135
Mlf2	725.208	0.385547	0.19532	1.97393	0.04839
Mrpl24	959.588	0.38629	0.182341	2.11851	0.0341323
C1qtnf12	2590.51	0.386346	0.11803	3.2733	0.00106301
Fermt1	991.975	0.389352	0.183162	2.12573	0.033526
Adh7	722.094	0.389385	0.197757	1.96901	0.048952
Brk1	1057.33	0.389939	0.18215	2.14076	0.0322931
Pfn2	1258.68	0.391598	0.149687	2.6161	0.00889393
Vamp8	1404.91	0.391648	0.153289	2.55496	0.0106199
Cd151	1186.16	0.391726	0.155986	2.51129	0.0120293
Rpl9-ps6	2233.13	0.395534	0.117638	3.36229	0.000772979
Srsf2	2965.85	0.397806	0.104058	3.82293	0.000131874
Kcnk2	1486.53	0.398473	0.172916	2.30443	0.0211986
Park7	1618.24	0.401144	0.141879	2.82735	0.00469343
Igf1r	736.633	0.401165	0.193402	2.07426	0.0380556
Gata3	697.51	0.403087	0.198733	2.02828	0.0425312
Mapk3	766.916	0.408511	0.190344	2.14617	0.0318594
Rpl13a	1071.76	0.409307	0.172788	2.36884	0.0178441
Scand1	1304.19	0.409909	0.159444	2.57086	0.0101447
Ugdh	1672.05	0.417143	0.173387	2.40585	0.016135
Tmem45a	1249.92	0.417794	0.151424	2.7591	0.00579606
Lmo1	1443.36	0.418362	0.153314	2.7288	0.00635655
Cd34	8631.86	0.423584	0.07494	5.65231	1.58305e-08
Vdr	967.897	0.426373	0.181842	2.34474	0.0190404
Rnf187	822.241	0.427663	0.184465	2.3184	0.0204276
Aig1	1569.8	0.428057	0.165353	2.58874	0.00963272
Fam46b	607.58	0.42846	0.215306	1.99	0.0465906
Crlf1	1513.99	0.429606	0.18756	2.2905	0.0219921
Chka	855.309	0.431541	0.189933	2.27207	0.0230823
Hnrnpf	2053.66	0.432085	0.132389	3.26376	0.00109944
Mrpl30	725.825	0.436336	0.207936	2.09841	0.0358688
Dbi	8132.95	0.43724	0.108886	4.01556	5.93053e-05
Dynll2	1045.3	0.443161	0.191274	2.31689	0.0205097
Uqcrc1	1557.33	0.445682	0.168042	2.65221	0.00799676
Irx2	835.589	0.446355	0.188262	2.37093	0.0177435
Sat1	1451.57	0.449032	0.1805	2.48771	0.012857
Hr	716.97	0.449628	0.201968	2.22623	0.0259987
Polr2j	541.896	0.451538	0.222101	2.03303	0.0420497
Sirt2	674.64	0.45581	0.20089	2.26895	0.0232715
Ufc1	544.962	0.46017	0.234105	1.96565	0.0493386
Rpl10-ps3	1212.29	0.461452	0.155823	2.96138	0.00306266
Ormdl3	1217.77	0.464121	0.171042	2.7135	0.0066577
Cd200	1055.62	0.47025	0.183174	2.56723	0.0102513
Bola2	562.124	0.470251	0.22361	2.10299	0.0354663
1810058I24Rik	966.403	0.472716	0.18403	2.5687	0.0102082
Gm42418	21885.4	0.476777	0.0775944	6.14448	8.02244e-10
Atp5o	1285.11	0.477409	0.152755	3.12532	0.00177613
Sun1	489.672	0.479701	0.235478	2.03714	0.0416362
Kctd1	691.998	0.480189	0.199194	2.41066	0.0159237
Fkbp3	656.325	0.481616	0.214363	2.24673	0.0246576
Slc39a8	812.883	0.481757	0.244836	1.96768	0.0491054
Pebp1	484.071	0.482879	0.236951	2.03788	0.0415615
Gas1	2201.55	0.485338	0.165565	2.93141	0.00337431
Rtraf	1814.41	0.487426	0.135541	3.59616	0.000322946
Akt1	552.508	0.492019	0.237053	2.07557	0.0379337
Tbcb	819.596	0.492543	0.184032	2.67639	0.00744191
Mark4	741.53	0.497143	0.202606	2.45374	0.0141379
Brd3	468.079	0.500423	0.247399	2.02274	0.0430999
Ccnd2	791.27	0.504487	0.192033	2.62709	0.00861185
Slc25a11	595.143	0.507224	0.216274	2.34529	0.0190124
Aurkaip1	447.434	0.507351	0.24342	2.08426	0.0371364
Trpv4	535.71	0.507428	0.232699	2.18062	0.0292114
Id3	15962.7	0.510207	0.0663658	7.6878	1.49688e-14
Hadhb	602.423	0.512233	0.215044	2.38199	0.0172193
Ywhaq	1213.63	0.512636	0.158752	3.22916	0.00124153
Capn1	648.47	0.513845	0.207444	2.47703	0.013248
Sec61b	1279.86	0.516374	0.161625	3.19488	0.00139887
Nrbp2	570.139	0.517162	0.241091	2.14509	0.0319458
Anxa8	8608.73	0.518331	0.0730549	7.09509	1.29265e-12
Mkrn1	548.55	0.519357	0.24456	2.12364	0.0337004
Hp1bp3	540.4	0.51952	0.234176	2.2185	0.0265205
Mrpl14	535.882	0.523787	0.241635	2.16768	0.0301829
Hras	2153.31	0.525418	0.138213	3.80151	0.000143819
Ccnd3	908.531	0.528611	0.187912	2.81307	0.00490712
Polr2g	500.366	0.529429	0.245821	2.15372	0.0312622
Ndufa6	1958.25	0.535972	0.125351	4.27577	1.90481e-05
Dapk2	797.231	0.537735	0.196705	2.73372	0.00626235
Cbr2	673.614	0.537751	0.226278	2.3765	0.0174777
Cdkn1b	458.555	0.541006	0.267049	2.02587	0.0427781
Marveld1	496.155	0.541073	0.274509	1.97106	0.0487167
Shisa2	760.197	0.541461	0.193499	2.79826	0.00513787
Nudt4	2380.38	0.544375	0.128091	4.2499	2.13867e-05
Tprgl	1047.54	0.546842	0.173373	3.15413	0.00160976
Wfdc3	1945.4	0.54796	0.142389	3.84833	0.000118927
Cers5	445.749	0.548161	0.257534	2.1285	0.033296
Dgcr6	454.082	0.549526	0.27005	2.03491	0.0418601
Mrps24	584.204	0.549936	0.22152	2.48255	0.0130444
Vwa1	410.517	0.550559	0.25525	2.15695	0.0310099
Net1	2056.17	0.550913	0.131655	4.1845	2.85788e-05
Ostc	355.406	0.555684	0.278261	1.99699	0.0458268
Rpl34	18260.3	0.566576	0.0584	9.70165	2.96676e-22
Plpp1	686.6	0.566939	0.21486	2.63864	0.00832402
Ypel3	737.725	0.570345	0.192863	2.95726	0.00310388
Maf	733.621	0.573229	0.22076	2.59662	0.00941461
Ftl1-ps1	435.796	0.573321	0.264601	2.16673	0.0302551
Trim29	5284.77	0.574635	0.0829881	6.92431	4.38092e-12
Ppp2r5c	493.522	0.577838	0.252061	2.29245	0.0218796
Fat2	321.531	0.578763	0.293377	1.97277	0.0485222
Ctsd	2249.41	0.579212	0.117156	4.94396	7.65522e-07
Id4	1337.48	0.581119	0.154487	3.76161	0.000168826
Wdr83os	429.769	0.582378	0.251264	2.31779	0.0204606
Rflnb	727.087	0.583473	0.193634	3.01327	0.00258445
Gm47283	1199.41	0.586007	0.157205	3.72766	0.00019327
Atp6v0d1	518.568	0.586586	0.232307	2.52505	0.0115683
Chmp1a	468.193	0.58738	0.248444	2.36423	0.0180674
Hspa1a	10463.1	0.593797	0.090986	6.52624	6.74407e-11
Pop5	385.28	0.596204	0.262786	2.26878	0.0232815
Il11ra1	2210.66	0.597126	0.128547	4.6452	3.39741e-06
Mlec	309.004	0.597884	0.295698	2.02194	0.0431827
Wwp2	611.533	0.598349	0.227975	2.62463	0.00867444
Cdipt	416.142	0.600761	0.260895	2.30269	0.021296
Dnajc7	421.06	0.601244	0.254773	2.35992	0.0182791
Gcat	922.043	0.603143	0.181207	3.32848	0.000873218
Timm17b	313.049	0.605647	0.290073	2.08792	0.0368055
Ilkap	532.022	0.606643	0.225435	2.69098	0.00712415
Nt5c3b	464.028	0.60786	0.246016	2.47082	0.0134804
Mrpl9	337.777	0.612023	0.284856	2.14854	0.0316712
Gmds	283.628	0.612988	0.310678	1.97306	0.0484882
Klc3	1269.87	0.613518	0.158808	3.86326	0.000111884
BC005624	356.58	0.61509	0.299066	2.0567	0.0397148
Prdx2	1817.25	0.615754	0.138898	4.43315	9.28649e-06
Naa38	379.781	0.615863	0.276424	2.22797	0.0258825
Supt4a	473.996	0.616154	0.239047	2.57754	0.00995058
Pabpc4	345.078	0.617575	0.28021	2.20397	0.0275264
Fbln1	1210.05	0.617876	0.156762	3.9415	8.09749e-05
Grn	358.105	0.618548	0.301226	2.05343	0.0400306
Fxyd6	735.795	0.618939	0.207306	2.98563	0.00282998
Guk1	548.021	0.619882	0.240388	2.57867	0.00991818
Rb1	391.951	0.620264	0.263117	2.35737	0.018405
Tmem205	392.485	0.624075	0.281149	2.21973	0.0264372
Erp29	685.376	0.624616	0.248406	2.5145	0.0119201
Exoc4	350.714	0.627548	0.284989	2.20201	0.0276647
Rab25	451.791	0.628936	0.247114	2.54512	0.0109239
Dap	802.758	0.629111	0.203232	3.09553	0.00196461
Hoxa7	567.724	0.630153	0.245321	2.56869	0.0102083
Rad23a	319.431	0.63222	0.312002	2.02633	0.0427307
Arl6ip4	312.139	0.640254	0.295563	2.16622	0.0302944
Rtkn	276.203	0.646223	0.313762	2.0596	0.039437
Acpp	3789.85	0.646254	0.116185	5.5623	2.6624e-08
Ybx3	2519.42	0.646495	0.128092	5.04709	4.48583e-07
Bambi	315.745	0.647855	0.327779	1.9765	0.0480985
Mpzl1	338.9	0.648504	0.294857	2.19939	0.0278504
Sfrp1	4320.52	0.649323	0.107534	6.0383	1.55747e-09
Zbtb10	315.321	0.650878	0.305593	2.12989	0.0331811
Imp3	514.437	0.650882	0.23082	2.81987	0.00480431
Paics	681.807	0.653369	0.219637	2.97477	0.00293211
Yipf3	344.406	0.654958	0.286378	2.28704	0.0221933
Spg21	464.07	0.655072	0.25475	2.57143	0.0101279
Calml3	7041.96	0.655654	0.0757895	8.65099	5.10562e-18
Gga2	260.43	0.6588	0.33286	1.97921	0.0477921
Pqlc3	431.378	0.659781	0.274244	2.40581	0.0161365
Cib2	1494.3	0.660432	0.167488	3.94316	8.04145e-05
Slu7	247.158	0.660921	0.334237	1.97741	0.0479958
Pthlh	620.239	0.661048	0.279806	2.36253	0.0181509
Ash2l	250.66	0.661218	0.33481	1.9749	0.048279
Polr2i	373.278	0.661969	0.297167	2.2276	0.025907
Atraid	360.292	0.662892	0.288679	2.29629	0.0216591
Ppp1r14b	3671.89	0.66294	0.102705	6.45482	1.08348e-10
Plat	421.032	0.666164	0.265021	2.51363	0.0119496
Plekhg3	444.09	0.668936	0.26115	2.5615	0.0104222
Dnajb14	253.291	0.675048	0.328218	2.05671	0.0397146
Ppp1r37	247.009	0.678534	0.329427	2.05974	0.0394237
Tvp23b	453.085	0.686156	0.260102	2.63803	0.00833897
Mrpl18	236.298	0.693127	0.347347	1.99549	0.0459895
Scx	566.055	0.694246	0.223046	3.11257	0.00185465
Galt	240.65	0.694492	0.342383	2.02841	0.0425185
Plekhn1	301.587	0.696815	0.299121	2.32954	0.0198304
Nt5e	757.456	0.697407	0.22314	3.12542	0.00177552
Acaa2	654.999	0.706126	0.203519	3.46959	0.000521255
Trim2	706.205	0.708686	0.239384	2.96045	0.00307185
Igfbp4	402.159	0.714876	0.319346	2.23856	0.0251843
Polr2f	926.641	0.721609	0.181111	3.98434	6.76685e-05
Parg	220.248	0.722304	0.347374	2.07933	0.0375873
Sppl3	643.838	0.724188	0.207122	3.49644	0.000471516
Uqcc3	217.647	0.724325	0.350202	2.06831	0.0386112
Cenpb	1054.29	0.727162	0.168205	4.32306	1.53877e-05
Chat	568.745	0.729639	0.239402	3.04776	0.00230553
Dut	786.333	0.734594	0.190157	3.86309	0.00011196
Fam50a	243.163	0.735606	0.328963	2.23613	0.025343
Ssx2ip	475.128	0.736244	0.250278	2.94171	0.00326411
Dnaja4	1047.93	0.741608	0.170135	4.35894	1.30693e-05
Hdac1	531.11	0.743583	0.232837	3.19358	0.00140523
Sytl1	486.775	0.748471	0.234294	3.19458	0.00140033
Lancl1	836.895	0.748597	0.190591	3.92777	8.57354e-05
Maf1	332.898	0.749287	0.283716	2.64098	0.00826671
Eppk1	740.099	0.74999	0.192919	3.8876	0.000101242
Ddt	284.36	0.754769	0.311292	2.42463	0.015324
Cxcl14	55868.5	0.756807	0.0672055	11.2611	2.04216e-29
Taf6l	320.833	0.758905	0.300079	2.52902	0.0114382
Mrps16	581.85	0.759585	0.216154	3.51409	0.000441269
Rell1	279.103	0.759608	0.312524	2.43056	0.0150756
Pcnx4	657.196	0.762052	0.225973	3.37232	0.00074538
Egfl6	1100.2	0.765188	0.174592	4.38272	1.17206e-05
1700123O20Rik	260.64	0.766479	0.355401	2.15666	0.0310323
Vps53	220.857	0.766658	0.347732	2.20474	0.0274724
Pde7a	253.47	0.769142	0.324098	2.37318	0.0176359
Mrpl57	265.923	0.770038	0.334576	2.30153	0.0213616
Xpc	196.17	0.770951	0.377951	2.03982	0.0413685
Dnph1	300.792	0.774871	0.366202	2.11597	0.0343477
Rrp7a	317.092	0.776151	0.300717	2.581	0.00985132
Lamtor4	862.967	0.778084	0.178516	4.35863	1.30879e-05
Scamp3	181.189	0.785617	0.383174	2.05029	0.0403365
Zcchc17	289.072	0.793607	0.329267	2.41023	0.0159427
Serpinb11	856.427	0.795054	0.192578	4.12847	3.65185e-05
Krt80	992.891	0.795926	0.23753	3.35084	0.000805659
Rp9	472.775	0.795994	0.246987	3.22281	0.00126938
Trappc6b	236.623	0.79671	0.340659	2.33873	0.0193496
Gna11	342.691	0.799062	0.359621	2.22195	0.0262864
Arvcf	210.955	0.799474	0.384002	2.08195	0.0373468
Gipc1	292.921	0.805444	0.31382	2.56658	0.0102706
Kmt5a	446.093	0.806052	0.254009	3.17332	0.00150705
Pik3r1	800.733	0.811	0.200329	4.04833	5.15846e-05
Ing4	203.112	0.812583	0.375464	2.16421	0.0304483
Trp53i11	345.954	0.81879	0.309549	2.64511	0.00816641
Fgfr3	646.18	0.820942	0.212174	3.86919	0.000109195
Them5	515.296	0.821984	0.262444	3.13203	0.00173601
Sav1	196.917	0.82249	0.372378	2.20875	0.0271921
Rab3d	486.271	0.822812	0.236498	3.47915	0.000503004
Zfp410	147.081	0.827535	0.420503	1.96796	0.0490724
Asap2	197.199	0.831044	0.374502	2.21906	0.0264825
Pmm1	359.439	0.833138	0.284973	2.92356	0.00346051
Dhrs3	311.627	0.835142	0.292288	2.85726	0.00427321
Dhcr7	430.085	0.835401	0.259408	3.22041	0.00128008
Clptm1	386.873	0.8356	0.275939	3.02821	0.0024601
Gtf2h1	171.934	0.836139	0.40818	2.04846	0.0405153
Acbd4	162.889	0.838469	0.40385	2.07619	0.0378765
H60c	260.146	0.840964	0.320731	2.62203	0.00874086
Gkap1	158.893	0.842586	0.421628	1.99841	0.0456723
Sdhd	298.43	0.843845	0.309446	2.72695	0.00639224
Sephs2	146.216	0.845203	0.423812	1.99429	0.0461204
Itpkb	157.654	0.845514	0.413623	2.04417	0.0409369
Bcl2	268.64	0.846926	0.372963	2.27081	0.0231587
Odf2	205.394	0.847585	0.388969	2.17905	0.0293277
Plxdc1	168.416	0.848042	0.412432	2.0562	0.0397635
Grem1	3063.91	0.849739	0.111793	7.60101	2.93831e-14
Lamtor3	450.812	0.850699	0.244392	3.48088	0.000499777
Surf1	268.914	0.852209	0.314815	2.70701	0.00678912
Cebpa	257.889	0.852905	0.32646	2.61259	0.008986
Rnpep	171.128	0.853904	0.418978	2.03806	0.0415436
Naxd	455.215	0.85401	0.287083	2.97479	0.00293191
Cpd	290.492	0.855953	0.325189	2.63217	0.00848408
Scoc	250.106	0.856361	0.373594	2.29222	0.0218927
Tm2d2	511.193	0.856789	0.235019	3.64562	0.000266749
Ryk	771.784	0.862708	0.189582	4.55057	5.35009e-06
Rorc	141.151	0.863587	0.429992	2.00838	0.0446031
Derl2	200.769	0.864375	0.366082	2.36115	0.0182183
1700027J19Rik	203.868	0.868178	0.435881	1.99178	0.0463954
Hes1	572.502	0.870607	0.221885	3.92368	8.72048e-05
Efna3	768.928	0.872684	0.213562	4.08632	4.38272e-05
Atg4d	164.619	0.874696	0.400385	2.18464	0.0289155
Tor1b	203.35	0.877526	0.413758	2.12087	0.0339329
Cdk10	163.816	0.877752	0.407227	2.15544	0.0311275
Vldlr	159.452	0.877881	0.43163	2.03387	0.0419644
Fzd1	329.27	0.879765	0.3368	2.61213	0.008998
Sostdc1	3393.91	0.880308	0.106975	8.2291	1.88625e-16
Rab12	286.073	0.880896	0.32599	2.70222	0.0068879
Hexb	1084.43	0.881891	0.18871	4.67325	2.96474e-06
Mettl23	355.315	0.882375	0.288451	3.05902	0.00222065
Mrpl55	214.247	0.883237	0.390894	2.25953	0.0238505
Pikfyve	169.035	0.886685	0.436314	2.03222	0.0421317
Klhl9	302.144	0.889079	0.317612	2.79926	0.00512197
Hopx	2533.57	0.896649	0.116158	7.71923	1.1703e-14
Ebpl	300.872	0.899101	0.306541	2.93306	0.00335644
Dlx5	477.489	0.899838	0.291416	3.08782	0.00201634
2310011J03Rik	284.769	0.900483	0.339895	2.6493	0.00806593
Kidins220	544.258	0.905087	0.238704	3.79167	0.000149638
Pmpca	170.935	0.910438	0.404482	2.25087	0.0243935
Ndufaf3	212.821	0.911837	0.412491	2.21056	0.0270663
Trp53i13	416.08	0.913751	0.287257	3.18095	0.00146793
Hscb	158.025	0.922281	0.426531	2.16228	0.0305965
Cebpb	4857.3	0.923995	0.0936175	9.8699	5.62183e-23
Fam192a	208.416	0.928603	0.372527	2.49272	0.012677
Crls1	139.847	0.929334	0.440465	2.10989	0.0348677
Scrib	276.078	0.931551	0.35254	2.6424	0.00823212
Ndufb7	351.562	0.93196	0.280687	3.32029	0.000899249
Crybg2	142.422	0.934127	0.474699	1.96783	0.0490876
Cst6	853.239	0.935982	0.207026	4.52109	6.15216e-06
Foxk2	114.647	0.939737	0.477806	1.96678	0.049209
Hpcal1	437.724	0.93981	0.253582	3.70614	0.000210445
Pycard	395.321	0.940224	0.297879	3.1564	0.0015973
Txnip	1104.28	0.942536	0.179012	5.26521	1.40031e-07
Jkamp	224.964	0.944244	0.355874	2.65331	0.00797067
Camsap3	483.962	0.944698	0.241908	3.9052	9.4149e-05
Keap1	279.479	0.945744	0.350999	2.69444	0.00705072
Zhx1	136.458	0.959162	0.458286	2.09293	0.0363552
Pyurf	120.969	0.959224	0.465601	2.06019	0.0393808
Ptdss1	202.73	0.966935	0.362384	2.66826	0.00762444
Ankrd54	137.273	0.973206	0.441724	2.2032	0.0275809
Commd9	182.957	0.975014	0.386156	2.52492	0.0115725
Ppcdc	111.837	0.978562	0.481631	2.03177	0.0421773
Hoxb8	145.072	0.985714	0.46315	2.12828	0.0333137
Tmem184b	106.656	0.993456	0.50263	1.97651	0.0480966
Ei24	480.197	0.996271	0.246367	4.04386	5.25791e-05
Ergic1	168	0.996661	0.399206	2.49661	0.0125387
Zfp367	118.138	0.9967	0.474735	2.09949	0.035774
Mill1	206.345	1.00086	0.431791	2.31794	0.0204528
Rgl2	126.554	1.00293	0.485114	2.06741	0.0386958
Meis1	157.274	1.01105	0.423518	2.38726	0.0169747
Ccdc107	244.25	1.01669	0.330503	3.07618	0.0020967
Slc35b2	162.849	1.0227	0.407893	2.50728	0.0121664
Ccdc115	183.247	1.0264	0.385236	2.66434	0.00771393
Ift22	132.661	1.03129	0.462685	2.22892	0.025819
Hoxb2	249.185	1.03255	0.333191	3.09897	0.00194193
Calhm2	167.279	1.03365	0.416649	2.48087	0.0131064
Cdk2ap1	772.109	1.03507	0.197027	5.25343	1.49292e-07
Prag1	152.659	1.03733	0.457843	2.26568	0.0234708
Fam102b	138.76	1.0377	0.470068	2.20755	0.027276
Mt1	27019.2	1.03865	0.0692197	15.0052	6.79016e-51
Parp2	197.778	1.04138	0.372485	2.79578	0.00517751
Smim12	134.192	1.04261	0.510682	2.0416	0.0411915
Zfp180	120.302	1.04338	0.487595	2.13986	0.0323663
Mul1	203.773	1.04553	0.360974	2.89641	0.00377455
Plxna1	121.147	1.04612	0.504582	2.07325	0.0381493
Pla2g12a	195.281	1.05113	0.376744	2.79004	0.00527017
Vps26b	104.261	1.05877	0.508031	2.08407	0.037154
Ramp2	162.537	1.05912	0.436136	2.42842	0.0151647
Rbl2	109.576	1.06015	0.528887	2.0045	0.0450164
Tnfrsf11b	288.524	1.06402	0.374436	2.84167	0.00448778
Gtf3a	177.069	1.06498	0.40635	2.62084	0.00877144
Dnase2a	524.753	1.06838	0.259887	4.11094	3.94045e-05
Ltbp1	108.79	1.07649	0.489835	2.19766	0.0279732
Ramp1	221.799	1.07814	0.353683	3.04831	0.00230134
Nkiras2	143.123	1.08326	0.506321	2.13948	0.0323971
Dvl1	253.603	1.08458	0.356268	3.04429	0.00233228
Ppwd1	110.437	1.0899	0.527956	2.06437	0.0389822
Zfp524	117.744	1.09024	0.510756	2.13456	0.0327969
Hdhd2	132.582	1.09784	0.482828	2.27377	0.0229796
Gpr89	114.078	1.1	0.497005	2.21326	0.0268795
Fam83d	283.161	1.1047	0.315353	3.50305	0.000459963
Socs3	2165.65	1.10827	0.128584	8.61899	6.75479e-18
Kctd2	208.488	1.10875	0.371419	2.98518	0.00283416
Cdkn2d	407.047	1.1089	0.316188	3.5071	0.000453011
Gm16136	116.736	1.11007	0.484807	2.28971	0.0220381
Dnajc9	197.055	1.11158	0.380623	2.92043	0.00349553
Poglut1	124.369	1.11807	0.55659	2.00878	0.0445607
Trnau1ap	246.486	1.1269	0.373047	3.02079	0.00252113
Ly6g6c	222.941	1.12917	0.462039	2.44389	0.0145298
Sdhaf4	123.383	1.13324	0.467289	2.42513	0.0153027
Sphk2	128.395	1.13755	0.471038	2.41498	0.015736
Trp53inp1	618.77	1.13847	0.262231	4.34149	1.41519e-05
Ino80e	176.239	1.13866	0.39261	2.90023	0.00372885
Coq9	127.249	1.14038	0.458699	2.48612	0.0129146
Tpra1	93.1737	1.14733	0.552292	2.0774	0.0377645
Ctgf	3689.25	1.14794	0.11198	10.2512	1.1683e-24
Fam35a	85.1243	1.14884	0.559402	2.0537	0.0400047
Ift122	82.8677	1.15108	0.559894	2.0559	0.0397925
Mt2	7998.79	1.16052	0.0951279	12.1995	3.12628e-34
Ppp1r7	204.218	1.16178	0.376326	3.08716	0.0020208
Tango2	100.871	1.16581	0.535051	2.17888	0.0293403
Clp1	132.869	1.17192	0.450943	2.59883	0.00935434
Ppp2r5b	118.296	1.17445	0.470789	2.49465	0.0126083
Chfr	107.179	1.17665	0.493738	2.38316	0.017165
Gadd45gip1	167.993	1.17781	0.399448	2.94859	0.00319229
Fgf18	289.999	1.18346	0.313527	3.77466	0.000160228
Tbx1	1550.7	1.18386	0.147557	8.02301	1.03183e-15
Slc4a1ap	95.2277	1.19609	0.592026	2.02033	0.0433489
Rpap3	84.8133	1.1997	0.563997	2.12715	0.0334078
Ier5l	168.714	1.19978	0.420892	2.85055	0.00436431
Sdhaf1	91.0583	1.20097	0.544211	2.2068	0.0273281
Serpinb1a	274.668	1.20709	0.316304	3.81623	0.000135507
Pcsk6	94.0198	1.21127	0.544527	2.22444	0.0261188
Igfbp5	538.392	1.21285	0.335453	3.61556	0.000299699
Nudcd2	116.199	1.21456	0.482551	2.51695	0.0118375
Nubp2	136.736	1.21864	0.44537	2.73625	0.00621445
Plcg1	129.602	1.22419	0.569384	2.15002	0.0315537
Pdk2	98.8225	1.23216	0.521087	2.3646	0.0180496
Hook2	226.293	1.23977	0.342734	3.6173	0.000297694
Cln3	108.939	1.2442	0.536795	2.31784	0.0204583
Nudt22	80.3698	1.24986	0.578397	2.1609	0.0307031
Tufm	141.391	1.2517	0.433563	2.887	0.00388934
Aktip	211.607	1.25752	0.382267	3.28963	0.00100321
B3gnt8	115.621	1.2616	0.539262	2.3395	0.0193098
B9d1	133.458	1.26602	0.465006	2.72259	0.00647715
Wdr83	97.3992	1.27835	0.595631	2.14621	0.0318561
Mn1	181.164	1.28264	0.405487	3.16321	0.00156042
Coa3	353.695	1.28328	0.280693	4.57183	4.83476e-06
Stfa3	180.098	1.28394	0.390691	3.28633	0.001015
Btbd2	203.779	1.28558	0.416143	3.08928	0.00200641
Pnp	1321.83	1.29545	0.194923	6.64595	3.01269e-11
Ackr3	80.55	1.2976	0.616242	2.10567	0.0352333
Rab21	1102.16	1.30142	0.174183	7.4716	7.92241e-14
Tubg1	81.2919	1.30895	0.652917	2.00477	0.0449874
Gatc	63.2652	1.31084	0.667521	1.96374	0.0495607
Egr4	88.4253	1.32261	0.637635	2.07425	0.0380561
Ttc8	82.4136	1.33115	0.594406	2.23946	0.0251258
Zfp64	88.4385	1.33231	0.550957	2.41818	0.0155985
Sac3d1	91.3566	1.33461	0.584197	2.28452	0.022341
Adat2	93.7085	1.34333	0.55121	2.43706	0.0148072
2310050C09Rik	268.164	1.34609	0.402234	3.34654	0.000818276
Spon2	258.259	1.35086	0.35473	3.80812	0.000140025
Krt24	6880.66	1.35514	0.0831379	16.2999	9.88395e-60
Mfsd11	94.9387	1.36675	0.597897	2.28593	0.0222584
Gal3st1	134.284	1.36957	0.456539	2.9999	0.00270068
Wnt4	589.829	1.37028	0.246712	5.55419	2.78895e-08
Cyhr1	251.55	1.37618	0.342315	4.02021	5.81471e-05
Polr3g	122.866	1.38391	0.487408	2.83932	0.00452094
Hoxb4	109.291	1.3842	0.569332	2.43126	0.0150464
Slc1a4	61.7472	1.39592	0.656875	2.1251	0.0335785
Tmem222	151.939	1.40043	0.422816	3.31214	0.000925859
Dapl1	302.396	1.41735	0.315468	4.49284	7.02797e-06
Ints9	118.603	1.41791	0.47455	2.98789	0.00280907
Selenoo	109.407	1.42625	0.542402	2.62951	0.00855072
Hist1h1c	187.155	1.43179	0.406833	3.51935	0.000432601
S1pr5	62.9051	1.43281	0.668356	2.14378	0.0320504
Pi15	276.224	1.43664	0.344304	4.17259	3.0116e-05
Asnsd1	87.27	1.45611	0.571839	2.54635	0.0108855
Camk2n1	480.849	1.4576	0.317382	4.59257	4.3782e-06
Ino80b	144.611	1.45964	0.441967	3.3026	0.000957919
Pgp	96.5718	1.47545	0.6605	2.23383	0.0254941
Mroh1	109.293	1.47711	0.5034	2.93427	0.00334333
Tnfrsf23	99.3171	1.49034	0.66942	2.22632	0.0259927
Poll	62.7366	1.49781	0.669839	2.23607	0.0253471
Tsc22d3	174.329	1.50411	0.435649	3.45257	0.00055528
Drg2	143.492	1.50425	0.534851	2.81247	0.00491619
Acad8	74.2368	1.52227	0.60431	2.51902	0.0117681
Krt75	105.168	1.52323	0.656771	2.31928	0.0203801
Apbb1	72.6269	1.52609	0.625568	2.43953	0.0147064
Dlx3	53.0406	1.5266	0.736828	2.07186	0.0382788
Lamb1	52.4875	1.55425	0.719815	2.15923	0.0308324
Efna4	149.201	1.56172	0.438831	3.55882	0.000372526
Il20rb	127.442	1.58193	0.467691	3.38243	0.000718472
Rpgrip1	52.9376	1.58421	0.704228	2.24957	0.0244762
Cbx7	67.2523	1.58563	0.660357	2.40117	0.0163427
Sorbs2	240.307	1.59296	0.392898	4.05438	5.02668e-05
Dnajc14	155.018	1.59867	0.415329	3.84917	0.000118517
Ccdc97	67.3324	1.61504	0.679551	2.37663	0.0174717
Snhg12	925.409	1.62646	0.183001	8.88772	6.23765e-19
Krba1	66.0073	1.6324	0.731024	2.23304	0.0255466
Zadh2	64.2216	1.63537	0.673681	2.42752	0.0152025
Slc25a16	59.7697	1.65504	0.740437	2.23522	0.0254028
Rufy1	99.1202	1.6778	0.520298	3.22468	0.00126113
Guca1a	62.2762	1.68126	0.659618	2.54884	0.0108083
Agtrap	189.445	1.688	0.386961	4.36219	1.28767e-05
Timp3	1269.14	1.71081	0.170276	10.0473	9.44248e-24
Arrdc3	66.5401	1.71708	0.669245	2.5657	0.0102969
Adamtsl5	188.35	1.72127	0.433591	3.96979	7.19363e-05
Map3k6	78.2297	1.72892	0.623603	2.77247	0.00556321
Lpar6	84.4902	1.74763	0.609129	2.86906	0.00411694
Hba-a2	126.045	1.79946	0.671341	2.68039	0.00735366
Pygl	261.422	1.80761	0.322759	5.60049	2.13742e-08
AU022252	66.006	1.82172	0.658911	2.76475	0.00569664
Bgn	112.269	1.89568	0.510306	3.71479	0.000203372
Tmem120a	123.701	1.91962	0.481644	3.98555	6.73227e-05
Ppip5k2	57.034	1.94775	0.864297	2.25357	0.0242235
C030006K11Rik	53.0452	1.95725	0.718777	2.72303	0.00646864
Parp6	73.4752	1.96472	0.646284	3.04003	0.00236553
Ccdc28b	112.349	2.1109	0.51061	4.13407	3.56389e-05
Mettl13	58.3113	2.17235	0.683682	3.17743	0.00148586
Nudc	684.16	2.26926	0.211094	10.75	5.92527e-27
Rcan3	67.9109	2.27972	0.657215	3.46875	0.000522877
Zrsr1	63.6763	2.3206	0.667779	3.4751	0.00051067
Upp1	212.138	2.46147	0.369675	6.65848	2.76683e-11
Rnf150	92.0686	2.48739	0.610419	4.07489	4.60365e-05
Acp1	86.2637	2.5979	0.577632	4.49749	6.87609e-06
Aldh3a1	358.458	2.69035	0.407197	6.60701	3.92165e-11
Ppp1r3c	64.8652	2.7497	0.870068	3.16033	0.00157589
Trnp1	261.177	2.91099	0.465246	6.25688	3.92748e-10
Pla2g2f	133.211	2.99799	0.481372	6.22801	4.72405e-10
Abhd12b	52.1937	6.01683	1.09545	5.49256	3.96143e-08
Stmn1	282.039	9.05185	1.0689	8.46839	2.48807e-17

## Sheet: HG
	baseMean	log2FoldChange	lfcSE	stat	pvalue
Apod	87.3184	-23.5132	4.78546	-4.91347	8.94787e-07
Rgs5	76.6979	-23.3423	4.78555	-4.87766	1.07351e-06
Ptgds	67.2252	-9.73842	4.78567	-2.03491	0.0418596
Mmp2	92.4353	-4.63945	0.785214	-5.90851	3.45208e-09
Gm10093	92.0293	-4.44144	0.66033	-6.72609	1.74283e-11
Notum	64.9337	-3.99763	0.845408	-4.72864	2.26026e-06
Timp1	66.94	-3.87846	0.73951	-5.24464	1.56591e-07
Rnf32	76.6812	-3.19499	0.675914	-4.72692	2.27956e-06
Serpinb2	2024.52	-2.8787	0.178784	-16.1015	2.48972e-58
Nrip3	71.3145	-2.80161	0.680099	-4.11942	3.7983e-05
Atr	79.8301	-2.64788	0.665107	-3.98114	6.85863e-05
Ptgs2	336.146	-2.55322	0.420495	-6.07194	1.26378e-09
Lif	71.8691	-2.50217	0.695895	-3.59561	0.000323634
Pclaf	106.615	-2.40489	0.74243	-3.23921	0.00119863
Ifi202b	250.499	-2.32582	0.404815	-5.74539	9.17068e-09
Cdk5rap2	65.3696	-2.23156	0.740595	-3.0132	0.00258505
Krtdap	189.654	-2.18306	0.449996	-4.8513	1.22656e-06
Fst	5979.75	-2.13559	0.350691	-6.08966	1.13148e-09
Nup93	75.9702	-2.12962	0.688696	-3.09225	0.00198648
Rsph9	62.7032	-2.11665	0.735163	-2.87915	0.00398743
Fgf1	70.843	-2.09245	0.659517	-3.1727	0.0015103
Sgtb	121.655	-1.98915	0.512002	-3.88504	0.000102313
Kcnd3	52.3734	-1.97722	0.770129	-2.56739	0.0102467
Gm7324	116.74	-1.95232	0.537448	-3.63257	0.000280607
Eva1a	401.259	-1.91088	0.283948	-6.72968	1.70036e-11
Tenm4	203.928	-1.89469	0.484355	-3.91178	9.16202e-05
Tpd52l1	56.2001	-1.88238	0.809152	-2.32636	0.0199995
Col1a2	107.135	-1.82427	0.534504	-3.41301	0.000642495
Prom2	58.7791	-1.81404	0.804459	-2.25498	0.0241344
Snx7	178.886	-1.73026	0.42389	-4.08186	4.46762e-05
Gpha2	947.74	-1.72502	0.185337	-9.30751	1.30865e-20
Myadm	576.124	-1.70206	0.239621	-7.10312	1.21967e-12
Grp	92.8589	-1.69558	0.64289	-2.63743	0.00835357
Caskin2	89.3814	-1.69265	0.673429	-2.51348	0.0119548
Pmaip1	57.0777	-1.64188	0.764226	-2.14842	0.0316808
Gm48855	75.5755	-1.62264	0.63146	-2.56966	0.0101799
Trim37	69.4972	-1.61177	0.707983	-2.27657	0.0228121
Psat1	80.7343	-1.60262	0.630478	-2.54191	0.0110247
Ciapin1	165.998	-1.60044	0.425202	-3.76396	0.000167244
Pnpo	70.2578	-1.58031	0.683836	-2.31095	0.0208358
Cgref1	298.556	-1.56884	0.323701	-4.84659	1.25601e-06
Dok4	135.171	-1.56866	0.480229	-3.26648	0.00108893
Ly96	83.2785	-1.56273	0.612087	-2.55311	0.0106765
Gm16062	88.6021	-1.56225	0.70253	-2.22375	0.0261655
Pard3b	58.7491	-1.55861	0.744503	-2.09349	0.0363052
Aars	149.6	-1.55749	0.483579	-3.22076	0.0012785
AI846148	155.903	-1.52211	0.483024	-3.15121	0.00162596
Sart3	68.3747	-1.52048	0.758718	-2.00402	0.0450683
Ank	192.578	-1.51911	0.47057	-3.22823	0.00124557
BC016579	323.29	-1.48617	0.312591	-4.75435	1.99085e-06
Mcm4	155.427	-1.47632	0.463413	-3.18576	0.00144376
Il15ra	135.189	-1.45827	0.51167	-2.85003	0.00437151
Akr1b8	71.7762	-1.45571	0.671583	-2.16757	0.0301911
Tor2a	97.714	-1.44817	0.628859	-2.30286	0.0212869
Fer	119.649	-1.42327	0.524555	-2.71328	0.00666199
Ncapg2	67.9211	-1.41085	0.659504	-2.13925	0.0324153
Nol10	84.4733	-1.40566	0.658026	-2.13617	0.0326652
Mpdz	138.478	-1.39514	0.466394	-2.99133	0.00277761
Stk3	73.5789	-1.39486	0.656057	-2.12613	0.0334925
Rrm2b	139.847	-1.37706	0.506104	-2.7209	0.00651041
Acat2	61.8197	-1.37473	0.69637	-1.97414	0.0483654
Rrp1b	169.247	-1.36892	0.44346	-3.08692	0.00202243
Thbs1	8871.93	-1.3559	0.0957886	-14.1551	1.7358e-45
Usp2	549.823	-1.35145	0.254598	-5.30817	1.10733e-07
Scnn1b	126.381	-1.3454	0.49985	-2.6916	0.00711098
Slc19a2	88.7709	-1.32951	0.666534	-1.99467	0.0460793
Ide	142.975	-1.31858	0.45729	-2.88346	0.00393332
Il4ra	200.916	-1.31848	0.502066	-2.6261	0.00863692
Tll1	82.0304	-1.31661	0.621041	-2.12001	0.0340055
Asns	314.306	-1.30485	0.331397	-3.93742	8.23617e-05
Gtdc1	85.2013	-1.30179	0.628783	-2.07033	0.0384218
Rnps1	130.494	-1.29496	0.496613	-2.60759	0.00911824
Lmbrd1	347.113	-1.27808	0.309987	-4.12301	3.73946e-05
Lgr6	275.238	-1.27561	0.355586	-3.58734	0.000334067
Tead4	180.343	-1.27465	0.508349	-2.50743	0.0121613
Tpst1	121.3	-1.27005	0.498331	-2.54861	0.0108152
B9d2	104.971	-1.26937	0.52737	-2.40699	0.0160848
Chmp4c	287.408	-1.26165	0.329102	-3.8336	0.00012628
Msh6	80.2785	-1.25415	0.634786	-1.97571	0.0481878
Ctps	292.265	-1.25197	0.324173	-3.86205	0.000112438
Nrcam	88.8728	-1.24684	0.58629	-2.12666	0.0334481
2700038G22Rik	147.885	-1.23513	0.462991	-2.66772	0.00763682
Ralgapb	86.4459	-1.23283	0.581614	-2.11966	0.0340345
Rapgef3	98.5072	-1.23109	0.552831	-2.22688	0.0259552
Tmtc4	97.8548	-1.22962	0.572817	-2.14662	0.0318233
Camk2d	381.56	-1.20521	0.313422	-3.84532	0.000120393
Btg3	227.446	-1.20319	0.409688	-2.93685	0.00331568
Gm26532	498.598	-1.20257	0.265102	-4.53624	5.72656e-06
Herpud1	293.033	-1.19783	0.370235	-3.23532	0.00121508
Fam208b	140.317	-1.18786	0.517626	-2.29483	0.0217429
Thumpd3	214.985	-1.18664	0.39367	-3.01431	0.00257567
Hcar2	511.425	-1.17905	0.31043	-3.79814	0.000145787
Ndufaf2	147.67	-1.17412	0.481422	-2.43885	0.0147341
Sc5d	198.057	-1.17121	0.391289	-2.99321	0.00276063
Timm10	279.452	-1.16998	0.338448	-3.45689	0.000546444
Prnp	1208.27	-1.16496	0.182278	-6.39112	1.64671e-10
Ada	110.992	-1.16473	0.54098	-2.153	0.0313183
Atp9b	137.38	-1.15309	0.466948	-2.46942	0.0135332
Azin2	162.385	-1.15228	0.432125	-2.66655	0.00766348
Dmkn	9018.05	-1.15015	0.107306	-10.7185	8.33814e-27
Cyr61	14069.8	-1.14661	0.0937986	-12.2242	2.30925e-34
Comtd1	118.345	-1.14254	0.525075	-2.17596	0.0295583
Pprc1	235.044	-1.14181	0.364463	-3.13285	0.0017312
Ahi1	325.12	-1.13957	0.313719	-3.63245	0.00028074
Hnrnph2	264.093	-1.13917	0.364769	-3.12298	0.00179028
Lipg	109.798	-1.13893	0.529593	-2.15058	0.0315092
Trim59	367.991	-1.13862	0.346799	-3.28322	0.00102628
Med22	88.7693	-1.13797	0.576506	-1.97391	0.0483916
Mpp7	273.941	-1.13741	0.337855	-3.36655	0.000761155
Nop56	605.509	-1.13617	0.264536	-4.29496	1.74724e-05
Fmc1	235.936	-1.13537	0.364989	-3.11069	0.00186648
Fkbp11	417.976	-1.13511	0.307304	-3.69379	0.000220938
Snai3	262.608	-1.12736	0.361814	-3.11586	0.00183411
Dtd1	126.925	-1.12722	0.492585	-2.28838	0.0221155
Hspbp1	162.287	-1.12562	0.42744	-2.6334	0.00845345
Gpn1	111.03	-1.12532	0.520987	-2.15998	0.0307744
Ccnd1	862.934	-1.12156	0.253832	-4.41852	9.93789e-06
Mtor	122.536	-1.12099	0.529259	-2.11803	0.0341726
Cadm1	669.183	-1.12003	0.216866	-5.1646	2.40956e-07
Dzip1	96.1242	-1.11924	0.566727	-1.97493	0.0482763
Pttg1	298.332	-1.11516	0.315043	-3.5397	0.000400581
Marcksl1	876.739	-1.10887	0.227768	-4.86842	1.12497e-06
Mthfd1	174.507	-1.10762	0.418919	-2.644	0.00819338
Thyn1	134.826	-1.10184	0.534356	-2.06199	0.0392088
Ubash3b	399.933	-1.10117	0.278233	-3.95774	7.56623e-05
Gars	307.563	-1.10107	0.322033	-3.41913	0.000628219
Ccdc88c	107.475	-1.10106	0.538603	-2.04428	0.0409257
Epgn	5827.2	-1.09562	0.106367	-10.3004	7.01452e-25
Aspscr1	119.575	-1.09538	0.508626	-2.1536	0.0312714
Nop2	146.539	-1.09517	0.473103	-2.31486	0.0206204
Slc7a1	494.219	-1.08356	0.272625	-3.97456	7.05085e-05
Osbpl3	373.752	-1.08051	0.286751	-3.76813	0.000164477
Bok	3264.69	-1.0793	0.119478	-9.03343	1.6638e-19
Ppia	1471.48	-1.07686	0.160484	-6.71009	1.94511e-11
Prss23	219.796	-1.07669	0.463713	-2.32189	0.0202391
Adm	654.666	-1.0734	0.231034	-4.64607	3.38318e-06
Trbc2	485.236	-1.07158	0.260259	-4.11735	3.8325e-05
Cycs	406.395	-1.07076	0.302798	-3.53621	0.000405908
Gstm2	518.239	-1.06444	0.242987	-4.38064	1.18333e-05
Ufl1	174.546	-1.06259	0.411838	-2.58011	0.00987675
Mrpl23	158.811	-1.05924	0.440654	-2.4038	0.0162257
Morc3	157.523	-1.05797	0.44114	-2.39825	0.0164735
Pak6	339.62	-1.05425	0.296717	-3.55306	0.000380773
Lsm6	217.852	-1.05139	0.388767	-2.70443	0.0068421
Msmo1	818.038	-1.04369	0.201888	-5.16968	2.34498e-07
Nt5c2	116.38	-1.04259	0.529437	-1.96925	0.0489249
Pros1	196.456	-1.04157	0.402657	-2.58673	0.00968912
Mir17hg	153.568	-1.02994	0.477601	-2.15649	0.0310457
Eif4ebp1	739.46	-1.02942	0.208769	-4.93091	8.18471e-07
Dmxl1	247.044	-1.02512	0.384344	-2.6672	0.00764866
Grwd1	182.833	-1.02478	0.44906	-2.28205	0.0224863
Umps	155.45	-1.02096	0.477856	-2.13655	0.0326342
Wif1	329.886	-1.01746	0.330246	-3.08092	0.00206363
Sh3kbp1	138.003	-1.01097	0.468263	-2.15898	0.0308516
Ubb	6945.89	-1.00941	0.0858488	-11.758	6.42411e-32
Ndufa4l2	144.968	-1.00935	0.489276	-2.06294	0.0391183
Pea15a	146.839	-1.00339	0.485	-2.06884	0.0385614
Zdhhc21	193.463	-1.00051	0.40435	-2.47436	0.0133475
Farsa	282.937	-0.998112	0.353064	-2.827	0.00469863
Trabd2b	228.41	-0.998039	0.394697	-2.52862	0.0114512
Adipor2	218.969	-0.996157	0.371369	-2.68239	0.00730971
Ldlr	498.285	-0.995725	0.260954	-3.81571	0.000135792
Tubb4b	6812.48	-0.990397	0.0882195	-11.2265	3.02168e-29
Hotairm1	159.982	-0.982573	0.434775	-2.25996	0.023824
Mfsd14a	419.172	-0.98135	0.289278	-3.39241	0.000692805
Esyt2	807.398	-0.978388	0.199879	-4.8949	9.83574e-07
Rgs12	831.677	-0.97327	0.201225	-4.83673	1.31994e-06
Clip1	528.613	-0.969667	0.26711	-3.63022	0.000283179
Usmg5	832.667	-0.966821	0.207175	-4.66668	3.06101e-06
Chchd10	219.157	-0.96518	0.376088	-2.56637	0.0102769
Fam167a	820.867	-0.962978	0.227309	-4.23642	2.2711e-05
Calml3	514.396	-0.962779	0.254079	-3.7893	0.000151075
Nars	781.072	-0.955233	0.204031	-4.6818	2.8436e-06
Asph	183.705	-0.955172	0.406721	-2.34847	0.0188508
Cyp51	409.693	-0.95229	0.294287	-3.23592	0.00121252
Ccnd2	513.539	-0.940728	0.248974	-3.77842	0.000157825
Zfp948	196.423	-0.938718	0.393015	-2.3885	0.0169171
Polr2l	195.628	-0.936701	0.404015	-2.31848	0.0204232
Sh3rf1	588.353	-0.936186	0.230194	-4.06694	4.76338e-05
Panx1	409.637	-0.934917	0.272572	-3.42998	0.000603621
Ppp1r14c	992.786	-0.933365	0.177705	-5.25234	1.5018e-07
Cited2	893.472	-0.930969	0.211941	-4.39259	1.12007e-05
Nop10	941.064	-0.930319	0.190535	-4.88266	1.04662e-06
Amn1	179.71	-0.928431	0.430333	-2.15747	0.030969
Smtn	500.41	-0.927497	0.248897	-3.72643	0.000194212
Slc7a8	469.477	-0.925935	0.252676	-3.66452	0.000247804
Rnf121	442.028	-0.923392	0.282153	-3.27266	0.0010654
Srgap1	434.327	-0.917899	0.26499	-3.4639	0.000532406
Ddx23	250.488	-0.91574	0.413684	-2.21362	0.0268549
Fam83b	161.176	-0.915414	0.430292	-2.12742	0.0333849
Ubxn2a	316.681	-0.914875	0.306559	-2.98434	0.00284194
Nipal1	159.389	-0.912345	0.442804	-2.06038	0.0393619
Slc7a2	345.229	-0.910937	0.309984	-2.93866	0.00329637
Avpi1	1556.77	-0.910818	0.155417	-5.86048	4.61536e-09
Rapgef5	167.92	-0.908772	0.427609	-2.12524	0.0335665
Gt(ROSA)26Sor	362.032	-0.905425	0.309263	-2.92769	0.00341489
Cyb5r1	145.22	-0.90424	0.45737	-1.97704	0.0480368
Tfdp1	145.623	-0.897879	0.446509	-2.01089	0.0443374
Txnl4a	660.347	-0.896547	0.225556	-3.97482	7.04316e-05
Crem	236.305	-0.895551	0.381936	-2.34477	0.0190389
Plaur	853.009	-0.892685	0.211172	-4.22728	2.36534e-05
Srsf7	1182.88	-0.887146	0.164572	-5.39061	7.02182e-08
Mysm1	214.435	-0.8855	0.403371	-2.19525	0.0281458
Odc1	408.405	-0.885404	0.295338	-2.99794	0.00271815
Rnpc3	167.379	-0.882013	0.419357	-2.10325	0.0354439
Cntfr	171.012	-0.880306	0.43902	-2.00516	0.0449458
Tomm70a	304.436	-0.878197	0.339304	-2.58823	0.00964709
Flrt2	245.941	-0.876371	0.374673	-2.33903	0.019334
Sbds	794.119	-0.876292	0.225074	-3.89335	9.8871e-05
Lgals3	5928.22	-0.873918	0.117795	-7.41899	1.1802e-13
Hook1	194.411	-0.873626	0.395813	-2.20717	0.0273024
Ube2a	871.003	-0.87187	0.225313	-3.86959	0.000109018
Acer3	699.812	-0.868757	0.214355	-4.0529	5.05875e-05
Fpgs	239.176	-0.865187	0.355324	-2.43492	0.014895
Fhl2	452.785	-0.86426	0.302383	-2.85816	0.00426108
Naf1	293.015	-0.863423	0.32699	-2.64052	0.00827787
Ckb	450.029	-0.86261	0.349639	-2.46714	0.0136196
Slc29a1	286.774	-0.862089	0.366459	-2.35248	0.0186485
Timm9	370.45	-0.86116	0.290023	-2.96928	0.00298497
Nedd4l	584.848	-0.85999	0.357471	-2.40576	0.0161388
Cst6	296.351	-0.858498	0.381665	-2.24935	0.0244902
Cars	553.644	-0.858341	0.244947	-3.5042	0.000457989
Ell2	459.983	-0.856372	0.259104	-3.30512	0.000949344
Crb3	370.161	-0.855797	0.340893	-2.51046	0.0120575
Pik3c2a	215.795	-0.854425	0.420511	-2.03187	0.0421665
Sqle	1014.85	-0.853984	0.186066	-4.58968	4.43915e-06
Eppk1	264.167	-0.853704	0.341546	-2.49953	0.0124358
Rasal2	318.006	-0.85289	0.306019	-2.78705	0.005319
Hivep3	403.582	-0.847142	0.309495	-2.73718	0.00619688
Slc7a6	213.661	-0.84631	0.380774	-2.22261	0.0262424
Ltv1	247.415	-0.844773	0.348127	-2.42663	0.0152399
Snrpa1	538.907	-0.844057	0.254836	-3.31216	0.0009258
Serpinb5	8040.66	-0.84394	0.0913076	-9.24282	2.40084e-20
Galnt3	271.687	-0.840215	0.359183	-2.33924	0.019323
Ccl27a	1250.03	-0.839408	0.185815	-4.51745	6.25894e-06
Mthfd2	435.667	-0.836759	0.261937	-3.1945	0.00140072
Rreb1	288.893	-0.833134	0.347048	-2.40063	0.0163669
Pdzk1ip1	356.231	-0.828417	0.326719	-2.53557	0.0112265
Lbh	860.854	-0.820735	0.240781	-3.40863	0.000652897
Banf1	483.608	-0.81874	0.249666	-3.27934	0.00104049
Tuba4a	4102.31	-0.817555	0.104717	-7.80726	5.8445e-15
Cask	233.961	-0.815093	0.400705	-2.03415	0.0419368
Eps15	256.654	-0.81325	0.34782	-2.33814	0.0193801
Pvr	400.964	-0.813178	0.320626	-2.53622	0.0112057
Nod2	320.094	-0.811829	0.331357	-2.45002	0.014285
Fam83h	453.577	-0.811657	0.313954	-2.58527	0.00973025
Arf2	205.101	-0.805684	0.386678	-2.08361	0.037196
Gng5	1664.03	-0.803721	0.143909	-5.58492	2.33806e-08
Mat2a	2735.89	-0.801955	0.11928	-6.72331	1.77643e-11
Btaf1	348.796	-0.794964	0.304354	-2.61197	0.00900214
Adrb2	975.731	-0.793098	0.195034	-4.06645	4.77337e-05
Taf1	236.255	-0.792178	0.392709	-2.01721	0.0436732
Cpsf7	223.407	-0.79117	0.385067	-2.05463	0.039915
Epha4	825.329	-0.788016	0.230608	-3.41712	0.000632876
Prpf38a	323.339	-0.787707	0.315135	-2.49958	0.0124339
Emp3	637.126	-0.787207	0.266705	-2.95161	0.00316125
Rrs1	465.487	-0.786436	0.273772	-2.87259	0.00407118
Klf3	681.702	-0.784656	0.215286	-3.64472	0.000267686
Prelid3b	281.295	-0.783789	0.356987	-2.19557	0.0281229
Rnf166	279.853	-0.782552	0.361068	-2.16733	0.0302097
Has2	774.418	-0.782515	0.205073	-3.81579	0.000135746
Sdhb	864.985	-0.782312	0.188868	-4.14212	3.44117e-05
Man1a	302.311	-0.779938	0.369647	-2.10995	0.0348625
Lmbr1l	245.011	-0.778532	0.362306	-2.14882	0.0316485
Smim15	259.191	-0.778263	0.337049	-2.30905	0.0209408
Ankrd50	252.512	-0.777484	0.345955	-2.24735	0.0246174
Pkp4	467.778	-0.775496	0.253201	-3.06277	0.00219299
Pgrmc2	272.618	-0.773853	0.33002	-2.34487	0.0190338
Siah1a	409.338	-0.772787	0.2727	-2.83384	0.00459928
Foxj3	214.279	-0.771641	0.369831	-2.08647	0.0369363
Kras	1019.62	-0.770434	0.177271	-4.34609	1.38587e-05
Zcrb1	582.625	-0.770007	0.237313	-3.24469	0.00117578
Mcur1	247.888	-0.769177	0.383925	-2.00346	0.0451282
Rps6	252.772	-0.767547	0.34941	-2.19669	0.0280423
Higd1a	562.454	-0.766228	0.245224	-3.1246	0.00178045
U2af1	841.772	-0.766071	0.211094	-3.62905	0.000284469
Dcaf12	392.746	-0.764823	0.306247	-2.49741	0.0125105
Tuba1b	1938.21	-0.758812	0.135918	-5.58286	2.36595e-08
Seh1l	396.334	-0.756468	0.281567	-2.68664	0.00721757
Smg7	217.505	-0.752768	0.370605	-2.03119	0.042236
Psmd14	437.6	-0.751022	0.266705	-2.81593	0.00486358
Cep83	353.038	-0.748845	0.301464	-2.48403	0.0129906
AI837181	662.352	-0.747701	0.230437	-3.24471	0.00117572
Mrto4	398.312	-0.747175	0.284762	-2.62386	0.00869405
Ddx21	894.274	-0.746212	0.219694	-3.3966	0.000682284
Insig2	331.604	-0.744748	0.324854	-2.29256	0.0218732
Hsd17b12	553.599	-0.744384	0.284558	-2.61593	0.0088985
Hspb1	52024.4	-0.743792	0.0571037	-13.0253	8.78604e-39
Eif4g3	373.292	-0.74262	0.303873	-2.44385	0.0145314
Sult5a1	780.905	-0.742425	0.208685	-3.55764	0.000374203
Dctn3	937.166	-0.739644	0.217509	-3.40051	0.000672594
Tuba1c	4178.62	-0.739591	0.103204	-7.16627	7.70683e-13
Rrp15	299.237	-0.738507	0.318191	-2.32096	0.0202893
Romo1	410.959	-0.738361	0.282851	-2.61042	0.00904302
Uri1	257.128	-0.738072	0.342606	-2.15429	0.0312175
Palld	3666.07	-0.737535	0.120395	-6.12594	9.01516e-10
Fam129b	498.4	-0.735821	0.258311	-2.84858	0.00439143
Atp5k	641.865	-0.735271	0.237392	-3.09729	0.00195299
BC005561	602.456	-0.733098	0.225365	-3.25293	0.0011422
Adgrg1	476.72	-0.732237	0.261989	-2.79491	0.00519139
Eprs	1214.67	-0.731527	0.166796	-4.38576	1.15582e-05
Tpm1	9499.18	-0.730391	0.0929252	-7.85999	3.84161e-15
Fgfr1op2	447.165	-0.729696	0.264382	-2.76001	0.00578002
Ndufs4	537.349	-0.724993	0.241097	-3.00706	0.00263789
Pmvk	325.653	-0.72454	0.321191	-2.25579	0.0240838
Atp5g1	2335.33	-0.723989	0.121933	-5.93762	2.89192e-09
Nmd3	576.496	-0.721897	0.228836	-3.15465	0.00160691
Nop14	628.411	-0.721549	0.222487	-3.24311	0.00118231
Ptpn11	381.72	-0.720473	0.289985	-2.48452	0.0129727
Arl13b	1770.74	-0.720112	0.15198	-4.7382	2.15627e-06
Ppa1	649.253	-0.71992	0.30991	-2.323	0.0201794
Dlgap4	1152.64	-0.719157	0.191278	-3.75974	0.000170091
Tjp2	1669.98	-0.71774	0.141441	-5.07449	3.88532e-07
Suclg2	319.153	-0.717669	0.331025	-2.16802	0.0301572
Piezo1	437.148	-0.717544	0.281023	-2.55333	0.0106699
Ifrd1	11524.3	-0.71669	0.0772137	-9.28191	1.66467e-20
Fam135a	504.528	-0.715824	0.250661	-2.85575	0.00429357
Gtpbp4	1142.82	-0.715462	0.202341	-3.53592	0.000406352
Zbtb21	429.027	-0.71495	0.273951	-2.60977	0.0090603
Atf6	418.696	-0.714313	0.298829	-2.39037	0.0168313
Ptch1	308.086	-0.714168	0.312649	-2.28425	0.022357
Map2k3	1372.31	-0.712923	0.171469	-4.15774	3.21417e-05
Pak2	1455.47	-0.70998	0.151204	-4.6955	2.6596e-06
Sesn2	352.469	-0.709357	0.331507	-2.13979	0.0323716
Ccdc85b	563.638	-0.708814	0.252426	-2.80801	0.00498489
Ndufa5	459.367	-0.708759	0.28991	-2.44475	0.0144952
Pole4	790.433	-0.705887	0.198515	-3.55583	0.000376785
Taf13	553.697	-0.705468	0.236614	-2.98151	0.00286827
Psmb3	1423.18	-0.705253	0.155176	-4.54486	5.4971e-06
Cavin3	1403.62	-0.703015	0.235084	-2.99049	0.00278532
Ptges3	1399.81	-0.702011	0.161868	-4.33693	1.44485e-05
Rbbp7	876.701	-0.701631	0.193512	-3.62578	0.000288093
Sssca1	321.468	-0.699751	0.30287	-2.3104	0.0208659
Tfap2a	1319.94	-0.699746	0.165452	-4.22929	2.34429e-05
Api5	294.382	-0.699741	0.32347	-2.16323	0.0305232
Krt6a	2941.18	-0.699486	0.12674	-5.51905	3.40839e-08
Psme3	371.546	-0.698753	0.294494	-2.37272	0.0176575
Fdft1	498.072	-0.698509	0.251518	-2.77717	0.00548346
Sbsn	3057.26	-0.698295	0.114001	-6.12536	9.04784e-10
Gpr87	449.146	-0.698174	0.264424	-2.64035	0.00828193
Atp5g3	1097.98	-0.690119	0.182907	-3.77305	0.000161263
Uqcrb	2033.65	-0.686768	0.136436	-5.03362	4.81291e-07
Acot9	501.382	-0.685122	0.252311	-2.71539	0.00661987
Itgb1	1988.67	-0.682352	0.149479	-4.56488	4.99792e-06
Phf10	309.143	-0.681999	0.313546	-2.17512	0.0296212
Tars	396.033	-0.681968	0.282851	-2.41105	0.0159066
Pam	329.163	-0.680859	0.305747	-2.22687	0.0259557
Ranbp1	938.268	-0.679291	0.194407	-3.49416	0.000475547
Ube2q2	621.004	-0.678495	0.224558	-3.02147	0.00251553
Prdx1	7297.99	-0.676551	0.0861069	-7.8571	3.93124e-15
Tmem165	519.538	-0.676358	0.240527	-2.81198	0.00492376
Srebf2	576.856	-0.675881	0.290426	-2.32721	0.0199543
Aff1	893.125	-0.675382	0.218601	-3.08957	0.00200448
Eif6	2171.7	-0.675155	0.133332	-5.0637	4.11206e-07
Capn2	891.057	-0.673091	0.187251	-3.59459	0.000324907
Eif2s2	4509.41	-0.671874	0.0965528	-6.95862	3.43615e-12
Lama3	1562.27	-0.668753	0.152839	-4.37553	1.21136e-05
Hnrnpd	545.001	-0.668364	0.240575	-2.7782	0.00546612
Tgm5	670.388	-0.668343	0.216834	-3.08228	0.00205421
Rab20	323.494	-0.666312	0.303972	-2.19202	0.028378
Elob	2732.69	-0.665896	0.127555	-5.22048	1.78463e-07
Med21	395.96	-0.665761	0.282558	-2.35619	0.0184634
Nae1	332.137	-0.664888	0.30181	-2.203	0.0275948
Ppp1r11	527.187	-0.664484	0.26733	-2.48563	0.0129322
Ppp1r15b	400.633	-0.663384	0.284302	-2.33338	0.0196282
Map4	1069.32	-0.661915	0.171438	-3.86096	0.000112941
Sgms1	808.275	-0.661712	0.214878	-3.07948	0.00207366
F2rl1	684.116	-0.658782	0.24885	-2.6473	0.00811365
Rexo2	569.805	-0.658745	0.25518	-2.58149	0.00983753
Eif3j1	955.518	-0.658191	0.186598	-3.52733	0.000419781
Hsph1	534.107	-0.657798	0.260715	-2.52305	0.0116342
Stx6	445.881	-0.657538	0.278836	-2.35815	0.018366
Shoc2	504.325	-0.657503	0.248508	-2.6458	0.0081499
Cltb	1676.1	-0.654412	0.19036	-3.43777	0.000586529
Map1lc3a	5636.13	-0.653914	0.0875499	-7.46904	8.07826e-14
Tnfrsf4	691.701	-0.652294	0.214732	-3.0377	0.00238388
Itga2	1433.15	-0.650736	0.167159	-3.89291	9.90477e-05
Nop58	2902.93	-0.650085	0.122235	-5.3183	1.04739e-07
Uap1	3078.8	-0.649539	0.132035	-4.91946	8.67828e-07
Strn3	1030.34	-0.647275	0.180536	-3.58529	0.000336703
Man1a2	459.084	-0.644624	0.255618	-2.52182	0.0116749
Isoc1	498.603	-0.642716	0.259016	-2.48138	0.0130874
Hprt	885.228	-0.641039	0.195543	-3.27825	0.00104452
Fbxo30	370.813	-0.640576	0.28872	-2.21868	0.0265086
Smap1	1506.57	-0.64002	0.158542	-4.03691	5.41588e-05
Ccdc71l	329.814	-0.639342	0.303043	-2.10974	0.0348805
Pcnx	372.151	-0.638221	0.308477	-2.06894	0.0385517
Psmd1	576.578	-0.637587	0.236502	-2.6959	0.0070198
Stxbp3	408.381	-0.63523	0.295602	-2.14894	0.0316393
Tcof1	483.951	-0.63266	0.252069	-2.50986	0.0120778
Pak1	704.426	-0.631872	0.212882	-2.96818	0.00299568
Prkab2	305.974	-0.630636	0.320206	-1.96947	0.0488989
Mical2	646.893	-0.630349	0.235789	-2.67336	0.00750954
Rrp1	776.092	-0.629539	0.209707	-3.00199	0.00268218
Dda1	290.439	-0.629391	0.318748	-1.97457	0.0483169
Phf20l1	354.397	-0.628391	0.316235	-1.9871	0.0469113
Tacstd2	1279.82	-0.627099	0.208416	-3.00887	0.00262217
Nasp	1430.8	-0.62682	0.16809	-3.72908	0.000192178
Map2k4	472.721	-0.626689	0.253801	-2.46922	0.0135409
Tpd52	894.45	-0.626464	0.186199	-3.36448	0.000766888
Bccip	400.429	-0.625894	0.291062	-2.15038	0.0315248
Rnf217	917.171	-0.625759	0.200059	-3.12788	0.00176074
Bax	393.139	-0.62235	0.28734	-2.1659	0.0303187
Flnb	1142.12	-0.619378	0.168385	-3.67835	0.000234752
9130008F23Rik	897.669	-0.618294	0.207757	-2.97605	0.00291991
Gpx4	1153.02	-0.617686	0.170884	-3.61466	0.000300745
Ctu2	384.866	-0.61642	0.280748	-2.19563	0.0281182
Eif2s1	742.404	-0.613772	0.247451	-2.48037	0.0131246
Chmp2a	1394.99	-0.61227	0.163699	-3.74023	0.000183853
Stim1	937.158	-0.612185	0.186035	-3.29069	0.000999402
Uqcrq	1273.36	-0.611263	0.186729	-3.27353	0.00106215
Rbm6	430.667	-0.609065	0.269616	-2.25901	0.0238827
Zc3h12a	666.622	-0.608912	0.224265	-2.71515	0.00662465
Rasa2	693.04	-0.6084	0.21674	-2.80705	0.0049997
Ssr1	557.981	-0.608168	0.236663	-2.56977	0.0101767
Pkm	3553.07	-0.604053	0.103704	-5.82478	5.71877e-09
Eea1	716.46	-0.601604	0.214509	-2.80456	0.00503845
Kif5b	1763.24	-0.599433	0.151859	-3.94729	7.90407e-05
Ccdc86	427.431	-0.598493	0.27638	-2.16547	0.0303518
Anxa2	15569	-0.59847	0.0717276	-8.34366	7.20262e-17
Cystm1	433.182	-0.595315	0.262396	-2.26876	0.0232827
Akirin1	1110.22	-0.592065	0.186892	-3.16795	0.00153519
Myo1c	528.041	-0.591539	0.263752	-2.24279	0.0249106
Rpl38	8694.87	-0.58878	0.0802349	-7.3382	2.1648e-13
Nrd1	577.004	-0.587619	0.235509	-2.4951	0.0125921
Pitpnb	458.122	-0.585652	0.278431	-2.1034	0.0354305
Eif1ad	436.847	-0.584355	0.266477	-2.19289	0.0283152
Etf1	2033.51	-0.582894	0.144865	-4.02369	5.72925e-05
Anp32e	589.455	-0.582701	0.253974	-2.29433	0.0217713
Arl5b	984.488	-0.579282	0.204122	-2.83792	0.00454081
G3bp1	1347.2	-0.578919	0.165401	-3.5001	0.000465092
Htra1	1305.69	-0.578394	0.156405	-3.69805	0.000217258
Psmb5	723.363	-0.577466	0.20556	-2.80923	0.00496595
Tnfrsf12a	5122.54	-0.577266	0.0932979	-6.18734	6.1188e-10
Wdr43	690.502	-0.576427	0.211679	-2.72312	0.00646695
Eif1a	1705.1	-0.575898	0.140677	-4.09375	4.24449e-05
Polr2a	493.632	-0.575421	0.265939	-2.16374	0.0304846
Lamc2	1444.15	-0.574675	0.16713	-3.4385	0.000584946
1810037I17Rik	1293.79	-0.571686	0.167739	-3.40819	0.00065395
Rnh1	1997.14	-0.570774	0.134374	-4.24765	2.16026e-05
2021-03-05	636.706	-0.570344	0.225624	-2.52786	0.0114761
Eif4a3	597.761	-0.569857	0.226042	-2.52102	0.0117014
Capg	3678.11	-0.56955	0.121955	-4.67015	3.00981e-06
Pfkp	955.3	-0.569503	0.184125	-3.09303	0.00198124
Actg1	15170.7	-0.569438	0.0877255	-6.49113	8.51964e-11
Chmp4b	840.103	-0.568283	0.202495	-2.80641	0.0050097
Sub1	3470.25	-0.568264	0.11823	-4.80643	1.53646e-06
Lrrfip2	533.822	-0.567991	0.258463	-2.19757	0.0279798
Chd1	722.839	-0.564561	0.222847	-2.5334	0.0112963
Smc6	494.979	-0.56142	0.278391	-2.01666	0.043731
Clpx	392.311	-0.560122	0.278546	-2.01088	0.0443387
Gstm5	1447.11	-0.559985	0.168056	-3.33214	0.000861809
Itga3	597.381	-0.559264	0.243705	-2.29484	0.0217425
Fam83g	1237.14	-0.558985	0.160118	-3.49108	0.000481074
Snrpb	1895.86	-0.558116	0.147699	-3.77873	0.000157627
Clec2d	1066.47	-0.557825	0.205829	-2.71014	0.00672543
Eif3b	545.024	-0.557793	0.244779	-2.27876	0.0226814
Hmg20b	391.938	-0.557737	0.27935	-1.99655	0.0458738
Cast	1966.05	-0.555985	0.153325	-3.62619	0.000287632
Chl1	537.335	-0.554979	0.240986	-2.30295	0.0212815
Ythdf1	547.043	-0.554868	0.266159	-2.08472	0.0370945
Nme1	628.416	-0.553852	0.224519	-2.46684	0.0136311
Psmb2	1261.52	-0.553697	0.183764	-3.01308	0.00258608
Ndufa1	546.649	-0.552826	0.248466	-2.22495	0.0260844
Larp4b	502.946	-0.552784	0.24573	-2.24956	0.0244771
Tsc22d4	870.175	-0.550595	0.195391	-2.81791	0.00483371
Ubap2l	737.153	-0.549563	0.219114	-2.50811	0.0121377
Dusp5	509.567	-0.548711	0.246526	-2.22577	0.0260295
Hk2	1184.71	-0.548474	0.200381	-2.73715	0.00619738
Arl4a	2801.15	-0.548228	0.142243	-3.85416	0.000116129
Tnc	787.053	-0.547765	0.216783	-2.52678	0.0115113
Calm2	7563.61	-0.547574	0.0805812	-6.79531	1.0808e-11
Crip2	2809.85	-0.547262	0.113204	-4.83429	1.33625e-06
Phlda1	19494.4	-0.546457	0.0729994	-7.48578	7.11231e-14
Ehd1	1526.99	-0.543696	0.153823	-3.53455	0.000408463
Hbegf	4380.64	-0.543097	0.106816	-5.08441	3.68775e-07
Mafg	766.656	-0.542709	0.228861	-2.37134	0.0177237
Actn1	2378.82	-0.542466	0.126776	-4.27891	1.87807e-05
Prpf39	582.646	-0.540228	0.233914	-2.30952	0.0209148
Rbx1	1047.83	-0.540161	0.198944	-2.71514	0.00662468
Kdm6b	2403.58	-0.538952	0.126808	-4.25014	2.13636e-05
Actb	42417.1	-0.538569	0.0700988	-7.68299	1.55413e-14
Mybbp1a	431.733	-0.535763	0.265931	-2.01467	0.0439394
Smdt1	851.597	-0.533799	0.200021	-2.66872	0.00761413
Bag1	1405.88	-0.532628	0.164344	-3.24094	0.00119137
Mast4	2848.46	-0.53005	0.112167	-4.72555	2.29497e-06
Cebpg	1018.22	-0.529626	0.186662	-2.83736	0.00454886
Zbtb20	1126.45	-0.528837	0.168427	-3.13985	0.00169034
Rbm25	1772	-0.527706	0.138542	-3.80899	0.000139535
Trim47	558.698	-0.525401	0.242596	-2.16575	0.0303306
Pqlc1	2290.23	-0.524317	0.132918	-3.94467	7.99101e-05
Rheb	2527.53	-0.523692	0.134081	-3.90578	9.39223e-05
Ppif	653.232	-0.523076	0.265351	-1.97126	0.0486944
Rnf19b	908.383	-0.522383	0.201402	-2.59373	0.0094941
Ak2	672.871	-0.521747	0.214118	-2.43672	0.014821
Sdcbp	1813.66	-0.521534	0.141488	-3.68607	0.000227746
Cks1b	511.737	-0.519999	0.257108	-2.0225	0.0431252
Ptn	10786.9	-0.519445	0.0877996	-5.91625	3.29362e-09
Psmd8	1204.08	-0.518806	0.168343	-3.08183	0.00205733
Sap18	478.735	-0.518775	0.262338	-1.97751	0.0479844
Ecm1	545.475	-0.518442	0.23477	-2.2083	0.0272234
Smndc1	558.202	-0.516096	0.25455	-2.02749	0.0426126
Fbxl5	623.49	-0.515991	0.237245	-2.17492	0.0296358
Ldha	2995.49	-0.515615	0.117526	-4.38723	1.14805e-05
Utrn	491.817	-0.513835	0.253473	-2.02718	0.0426439
Cxcl16	1848.27	-0.511944	0.167596	-3.05463	0.00225336
Drap1	1273.32	-0.511658	0.161946	-3.15943	0.00158079
Polr2m	586.799	-0.511325	0.232384	-2.20035	0.0277821
Baz1a	1021.86	-0.51121	0.247396	-2.06636	0.0387946
Twistnb	638.007	-0.510334	0.224489	-2.27331	0.0230073
Rps27l	2502.34	-0.51022	0.119495	-4.2698	1.95649e-05
Ubxn4	1385.13	-0.509624	0.153849	-3.31249	0.000924696
Set	2546.67	-0.508418	0.125037	-4.06614	4.77973e-05
Psmb6	1668.92	-0.507632	0.140885	-3.60317	0.000314355
Lmna	24287.2	-0.506383	0.0601366	-8.42055	3.74721e-17
Dad1	1624.14	-0.505487	0.15859	-3.18739	0.00143562
Fubp1	1313.43	-0.505068	0.171089	-2.95207	0.00315649
Msn	2160.03	-0.503477	0.141898	-3.54816	0.000387938
Rela	966.397	-0.502311	0.191161	-2.62769	0.00859671
Mrpl12	565.142	-0.501918	0.254544	-1.97183	0.0486289
Fosl1	5370.95	-0.501414	0.106842	-4.69305	2.69167e-06
Rab18	1380.1	-0.500189	0.15666	-3.19283	0.00140884
Chic2	1382	-0.496548	0.156751	-3.16775	0.00153622
Pmepa1	2119.22	-0.495833	0.138525	-3.57937	0.00034442
Etv3	733.436	-0.494306	0.218671	-2.2605	0.0237902
Wapl	727.035	-0.494017	0.209578	-2.3572	0.0184132
Tmem256	556.522	-0.493938	0.24553	-2.01172	0.044249
Oat	1183.45	-0.493692	0.183864	-2.6851	0.00725089
Vasp	943.889	-0.493138	0.191016	-2.58166	0.00983268
Cd200	994.719	-0.492916	0.211994	-2.32514	0.0200646
Arid5b	3799.16	-0.491913	0.106773	-4.60708	4.08362e-06
Arpc2	3477.52	-0.49177	0.119745	-4.1068	4.01178e-05
Anxa1	4901.55	-0.490564	0.10741	-4.56719	4.94302e-06
Pttg1ip	838.986	-0.488781	0.197796	-2.47113	0.0134685
Actn4	2298.07	-0.486792	0.129759	-3.75152	0.000175765
Gspt1	1035.75	-0.485988	0.184809	-2.62968	0.00854661
Pls3	881.085	-0.485749	0.212125	-2.28992	0.0220262
S100a16	3350.67	-0.484626	0.116979	-4.14285	3.43016e-05
Slc25a5	3820.44	-0.484474	0.104175	-4.65059	3.30986e-06
Yrdc	708.027	-0.484179	0.211155	-2.293	0.021848
Sntb2	1382.58	-0.482979	0.152597	-3.16507	0.00155048
Aldoa	2434.9	-0.482121	0.152092	-3.16994	0.00152472
Eif3c	1581.51	-0.480971	0.148719	-3.2341	0.00122025
Cnih4	669.077	-0.479807	0.21567	-2.22473	0.0260996
Hspa4	1159.08	-0.478798	0.171526	-2.7914	0.00524812
Ndufb6	757.711	-0.478518	0.218643	-2.18858	0.028627
Eif5a	9884.51	-0.478149	0.0732738	-6.52551	6.7772e-11
Ddx24	955.331	-0.478039	0.183036	-2.61173	0.00900855
S100a11	8476.09	-0.47796	0.0900754	-5.30622	1.11923e-07
Psme2	777.654	-0.477922	0.199367	-2.3972	0.016521
Map7d1	1032.64	-0.474354	0.179029	-2.6496	0.00805881
Rtn3	1014.96	-0.473128	0.178489	-2.65075	0.00803144
Gpatch8	766.748	-0.471934	0.235976	-1.99992	0.0455087
Rab8b	603.343	-0.471291	0.230831	-2.04172	0.0411796
Nedd9	3663.12	-0.469942	0.110943	-4.23589	2.27651e-05
Tns4	1444.61	-0.469662	0.152204	-3.08574	0.00203046
Pdcl3	775.324	-0.469453	0.215928	-2.17412	0.0296963
Txn1	4075.29	-0.468885	0.11642	-4.02753	5.63659e-05
Sf1	823.2	-0.467563	0.194944	-2.39845	0.0164646
Sec62	1554.34	-0.466606	0.156579	-2.98	0.00288247
Tacc2	578.981	-0.466074	0.236796	-1.96825	0.0490394
Macf1	2161.3	-0.465801	0.130245	-3.57634	0.000348437
Nhp2	1125.84	-0.465659	0.187309	-2.48605	0.0129171
Nolc1	788.109	-0.464712	0.211049	-2.20191	0.0276715
Ndufa11	1597.33	-0.464096	0.142943	-3.24672	0.00116743
Ube2j1	1028.81	-0.4624	0.175454	-2.63545	0.00840251
Vcl	935.169	-0.46143	0.196355	-2.34998	0.0187743
Cct7	1785.17	-0.461113	0.146307	-3.15168	0.00162336
Eif4a1	5811.28	-0.4602	0.0889088	-5.17609	2.26582e-07
Cd44	3064.47	-0.459432	0.1345	-3.41584	0.000635858
Ppm1a	861.75	-0.459216	0.189061	-2.42894	0.0151432
Ncl	6380.13	-0.457556	0.0890933	-5.13569	2.81108e-07
Prpf40a	928.944	-0.456637	0.184237	-2.47853	0.0131926
Ckap4	1225.21	-0.455967	0.161101	-2.83032	0.00465012
Ppp1r2	828.731	-0.455861	0.201063	-2.26725	0.0233749
Pdcd10	828.45	-0.455816	0.200843	-2.26951	0.0232375
Ybx1	4118.5	-0.45504	0.117914	-3.85908	0.000113814
Lsm12	922.034	-0.454543	0.198363	-2.29147	0.0219361
Crebbp	842.637	-0.454507	0.200655	-2.26512	0.0235052
Gja1	5623.43	-0.45399	0.0919248	-4.93871	7.86416e-07
Pum2	969.658	-0.450145	0.184635	-2.43802	0.0147678
Rassf1	2079.35	-0.449682	0.133657	-3.36444	0.000766982
Rps29	16219.8	-0.449366	0.0672262	-6.68439	2.31893e-11
Csrp1	2950.13	-0.448403	0.115596	-3.87907	0.000104858
Rala	681.521	-0.448188	0.218055	-2.05539	0.0398409
Etfa	910.443	-0.447461	0.187449	-2.38711	0.0169815
Rock2	2581.86	-0.447165	0.119769	-3.73357	0.000188786
Col17a1	4892.14	-0.445099	0.0957082	-4.65059	3.30986e-06
Cd63	4732.25	-0.444983	0.129568	-3.43437	0.000593941
Enah	1173.87	-0.44452	0.165204	-2.69073	0.00712956
Epha2	1044.26	-0.444239	0.190362	-2.33365	0.019614
Tuba1a	1239.62	-0.443514	0.163083	-2.71956	0.00653694
Snrpd1	1082.38	-0.442288	0.175472	-2.52056	0.0117169
Cfl1	6159.61	-0.442278	0.0864061	-5.11859	3.07823e-07
Ndufc1	666.323	-0.441648	0.217541	-2.03018	0.0423383
Rock1	1579.9	-0.438937	0.158765	-2.76471	0.00569742
Klf5	2016.9	-0.43845	0.132116	-3.31869	0.00090441
Aff4	1300.57	-0.437137	0.160577	-2.72228	0.0064833
Bcl10	2174.82	-0.43546	0.149788	-2.90716	0.00364721
Tecr	2419.78	-0.434572	0.128089	-3.39274	0.000691982
Parp8	629.318	-0.434104	0.221479	-1.96003	0.0499924
S100a10	14575.8	-0.433352	0.077885	-5.564	2.63664e-08
Ppig	1256.71	-0.432697	0.199736	-2.16634	0.0302851
Pxdc1	3462.22	-0.432072	0.12394	-3.48613	0.000490055
Snu13	1444.13	-0.429507	0.152227	-2.8215	0.00478002
Rpl35	6738.96	-0.429005	0.0829327	-5.17293	2.30453e-07
Actr3	1954.44	-0.427643	0.138531	-3.08698	0.002022
Krt14	82932.7	-0.42255	0.0567221	-7.44947	9.37139e-14
Myl12a	5887.19	-0.422459	0.093732	-4.5071	6.57193e-06
Hnrnpab	2575.43	-0.422108	0.131004	-3.2221	0.00127253
S100a6	34306.4	-0.419462	0.0838203	-5.0043	5.60647e-07
Fbl	1483.35	-0.418303	0.151535	-2.76044	0.00577243
Mapre1	1932.67	-0.41766	0.136558	-3.05848	0.00222462
Hspa5	7343.87	-0.415859	0.101678	-4.08996	4.31451e-05
Txnrd1	1196.35	-0.413306	0.17803	-2.32155	0.0202571
Cldnd1	1095.29	-0.412609	0.184322	-2.23852	0.0251871
Aqp3	4157	-0.412256	0.119121	-3.4608	0.000538566
H3f3a	6121.93	-0.409986	0.0866413	-4.73199	2.22333e-06
Tsc22d2	2287.86	-0.408858	0.147031	-2.78075	0.00542336
Cct3	1375.47	-0.40801	0.175359	-2.32671	0.0199807
Epcam	9593.64	-0.407126	0.0846057	-4.81204	1.49397e-06
Tmsb10	1784.85	-0.407054	0.160994	-2.52838	0.0114592
Atg3	1071.7	-0.406213	0.173631	-2.33953	0.0193082
Sh3glb1	1637.7	-0.403116	0.169489	-2.37842	0.0173868
Mif	2652.53	-0.401746	0.129393	-3.10484	0.00190379
Gstm1	962.195	-0.401478	0.19277	-2.08268	0.0372804
Setd5	767.498	-0.401457	0.203769	-1.97016	0.0488203
Tmed10	896.72	-0.401364	0.186827	-2.14831	0.0316888
Xbp1	861.634	-0.399997	0.197644	-2.02382	0.0429883
Ssb	1490.48	-0.398953	0.156897	-2.54277	0.0109979
Sem1	2509.99	-0.397241	0.12762	-3.11268	0.001854
Calm1	6217.53	-0.396568	0.0851287	-4.65845	3.18597e-06
Smarca5	1317.01	-0.394858	0.166609	-2.36997	0.0177897
Eloc	1864.13	-0.39402	0.143442	-2.7469	0.00601623
Palmd	1461.51	-0.392791	0.150032	-2.61805	0.00884349
2021-09-07	1159.96	-0.39177	0.168754	-2.32154	0.0202577
Ywhaz	2100.55	-0.390694	0.129227	-3.02331	0.00250028
Sgk1	5312.42	-0.390234	0.108942	-3.58202	0.000340944
Tmed5	1839.88	-0.388215	0.135081	-2.87394	0.00405391
Crip1	11080.9	-0.387267	0.0899262	-4.3065	1.65856e-05
Txnl1	1306.14	-0.386096	0.170462	-2.26499	0.0235131
Cdkn1a	3525.98	-0.383676	0.127823	-3.00163	0.00268542
Edf1	1023.5	-0.383554	0.176766	-2.16984	0.030019
Emb	2072.62	-0.383375	0.177941	-2.1545	0.0312009
Psmd4	1098.26	-0.381865	0.185063	-2.06343	0.0390717
Sf3b6	948.87	-0.381467	0.185329	-2.05833	0.0395587
Atf4	4612.58	-0.380563	0.107871	-3.52794	0.000418807
Arl6ip5	1103.16	-0.379978	0.177368	-2.14231	0.0321688
Irf6	2357.83	-0.379291	0.132866	-2.8547	0.00430781
Aamp	998.214	-0.379268	0.189615	-2.0002	0.0454792
Elf1	1934.2	-0.376813	0.133753	-2.81724	0.00484385
Tgif1	2305.53	-0.373906	0.122975	-3.04051	0.00236179
Ptms	3395.12	-0.373832	0.135264	-2.76372	0.00571465
Prkar1a	1225.56	-0.372822	0.168793	-2.20875	0.0271919
Zyx	1158.21	-0.372103	0.181507	-2.05008	0.0403567
Cox6c	2615.15	-0.371138	0.116538	-3.18469	0.00144907
Acsl3	1857.91	-0.367844	0.167037	-2.20217	0.027653
Hsp90aa1	9010.71	-0.367012	0.0813271	-4.51279	6.39801e-06
Tet3	1107.67	-0.366544	0.182068	-2.01323	0.0440907
Azin1	1235.56	-0.365978	0.164784	-2.22095	0.0263542
Cox7a2	2577.02	-0.361683	0.126047	-2.86943	0.00411211
Eif4g2	3654.21	-0.358728	0.114824	-3.12414	0.00178324
Srpk2	1213.68	-0.357865	0.171223	-2.09005	0.0366132
Slc3a2	4285.26	-0.352674	0.101215	-3.4844	0.000493241
Gapdh	2397.89	-0.349717	0.135357	-2.58367	0.00977557
Krt16	8856.9	-0.349096	0.107185	-3.25694	0.0011262
Ndufb10	1388.29	-0.348694	0.156409	-2.22937	0.0257893
Pdlim1	1463.16	-0.348596	0.149852	-2.32626	0.0200045
H2-K1	4405.69	-0.346152	0.0966504	-3.58149	0.000341639
2021-03-07	1180.24	-0.345089	0.173276	-1.99156	0.046419
Mbnl2	1885.75	-0.341986	0.133241	-2.56666	0.0102683
Snrpd2	1513.99	-0.338822	0.152221	-2.22586	0.0260237
Eif5b	1830.3	-0.338357	0.138078	-2.45048	0.0142665
Kcmf1	1098.3	-0.337046	0.171682	-1.96319	0.0496236
Magoh	1508.6	-0.33557	0.149001	-2.25214	0.0243136
Eif1	12507.3	-0.335421	0.0712169	-4.70985	2.47901e-06
Cnbp	3175.69	-0.335069	0.111306	-3.01033	0.00260963
Mdh1	1280.4	-0.333805	0.161422	-2.0679	0.0386491
Capza2	1248.15	-0.333283	0.160664	-2.07441	0.0380415
Hmgb1	2415.9	-0.333274	0.121735	-2.73771	0.00618688
Abracl	2254.55	-0.332632	0.137917	-2.41183	0.0158726
Arpc3	2364.01	-0.331424	0.122207	-2.71199	0.00668812
Cald1	3473.75	-0.328367	0.16169	-2.03084	0.0422715
Ddx5	9548.03	-0.327711	0.0784542	-4.1771	2.95249e-05
Tpm3	2289.05	-0.327474	0.131411	-2.49198	0.0127034
Mtdh	1755.22	-0.32668	0.139523	-2.34141	0.0192109
Fth1	17464.5	-0.321773	0.0810298	-3.97104	7.1559e-05
Tmbim1	1365.77	-0.321699	0.160908	-1.99927	0.0455791
Tpt1	54961.1	-0.319565	0.0555329	-5.75452	8.68889e-09
Atox1	3034.61	-0.318644	0.114473	-2.78357	0.00537644
Iqgap1	3085.68	-0.318193	0.117773	-2.70175	0.00689749
mt-Nd1	17329.6	-0.318042	0.0665747	-4.77722	1.77739e-06
Raly	1577.31	-0.31738	0.157356	-2.01695	0.0437008
Ezr	5198.21	-0.31659	0.105314	-3.00614	0.00264583
Dsp	3133.39	-0.316561	0.109272	-2.89699	0.00376757
Slc6a6	2339.84	-0.315449	0.137962	-2.28648	0.022226
Rap1b	2259.02	-0.313918	0.13408	-2.34128	0.019218
Urah	6829.54	-0.312819	0.0880135	-3.55421	0.000379115
Malat1	160779	-0.306312	0.0543457	-5.63636	1.7368e-08
Srrm2	3269.54	-0.301945	0.107241	-2.81558	0.00486887
Rabac1	1922.96	-0.301855	0.150837	-2.0012	0.0453711
Lgals7	23846.7	-0.295534	0.0635377	-4.65132	3.29819e-06
Dusp6	2614.58	-0.294508	0.134767	-2.18532	0.0288655
Rpl35a	18022.4	-0.29105	0.0643558	-4.52252	6.11069e-06
Arf5	3016.05	-0.28972	0.111919	-2.58865	0.00963525
Ywhae	3223.74	-0.288638	0.107398	-2.68757	0.00719748
Hnrnpa2b1	4930.68	-0.283373	0.0960687	-2.94969	0.00318097
Cdv3	2450.22	-0.282653	0.121772	-2.32117	0.0202779
Ubc	10686.9	-0.281345	0.0788751	-3.56697	0.000361137
Ftl1	17453.6	-0.281329	0.0675748	-4.16322	3.13797e-05
Cd24a	2808.66	-0.280576	0.136354	-2.05771	0.0396184
Hsp90b1	2183	-0.277292	0.125531	-2.20896	0.0271777
Pafah1b1	2113.43	-0.275223	0.127422	-2.15993	0.0307783
Top1	9863.56	-0.271752	0.0817596	-3.32379	0.000888028
Cldn1	2289.28	-0.270414	0.131596	-2.05489	0.0398899
Chchd2	6863.9	-0.262515	0.0821734	-3.19464	0.00140005
Dynll1	3617.99	-0.259259	0.127593	-2.03191	0.0421626
Cst3	7002.76	-0.251854	0.0875475	-2.87677	0.0040177
Myl6	7212.4	-0.248348	0.0939685	-2.64288	0.00822032
Rps17	7496.38	-0.233716	0.088018	-2.65532	0.00792343
Sdc4	15325.1	-0.232782	0.0721928	-3.22444	0.00126218
B2m	3242.84	-0.232392	0.113663	-2.04457	0.0408971
Sfn	29721.3	-0.220219	0.0625022	-3.52338	0.000426079
Rps21	20629	-0.217654	0.0650695	-3.34494	0.000823001
mt-Nd2	21189.7	-0.217593	0.0619073	-3.51481	0.00044006
Rps27	19261.4	-0.217006	0.0636158	-3.4112	0.000646766
Gnas	4698.53	-0.196801	0.0947213	-2.07769	0.0377381
Rpl13	48236.2	-0.19643	0.055666	-3.52872	0.000417579
Rpl19	24965.3	-0.192061	0.0609029	-3.15357	0.00161289
Rpl12	29207.4	-0.172367	0.0582034	-2.96146	0.00306187
Rps23	20360.3	-0.150894	0.0663569	-2.27397	0.0229676
Rps25	9947.55	-0.1499	0.0739472	-2.02712	0.0426505
Rpl10	18419.3	-0.148292	0.0678693	-2.18497	0.0288913
Rps16	31752.1	-0.147512	0.0585981	-2.51735	0.0118241
Rpl21	20499.6	-0.13706	0.0630922	-2.17237	0.0298277
Phf23	511.244	0.500897	0.253872	1.97303	0.0484919
Fundc2	650.531	0.502799	0.216519	2.3222	0.0202224
Ptov1	719.001	0.506735	0.224926	2.2529	0.0242657
Hexb	716.121	0.507202	0.218824	2.31785	0.0204573
Timp3	1192.5	0.507202	0.192421	2.6359	0.00839141
Serpinh1	1490.89	0.508704	0.175806	2.89355	0.00380914
Erbin	532.75	0.517409	0.245837	2.10468	0.0353192
Cd47	516.665	0.519358	0.260771	1.99162	0.0464126
Hopx	966.738	0.520508	0.199417	2.61016	0.00905012
Fgfr1	1418.03	0.521046	0.176193	2.95724	0.00310402
Sugt1	797.124	0.521669	0.22343	2.33482	0.0195529
Qars	515.646	0.52193	0.243364	2.14464	0.0319814
Rpl9-ps6	2717.9	0.524736	0.115942	4.52584	6.0155e-06
Ubxn1	1124.03	0.530428	0.16977	3.12439	0.00178174
Pde4b	787.178	0.538612	0.199836	2.69528	0.00703304
Atp5c1	2464.86	0.539194	0.126245	4.27099	1.94604e-05
Eif3f	6088.42	0.54142	0.0934838	5.79159	6.97229e-09
Tmem208	454.116	0.542756	0.275313	1.97141	0.0486769
Thra	518.622	0.544706	0.248655	2.19061	0.0284801
Npm1	10995.3	0.547365	0.0749664	7.30148	2.84617e-13
Eef2	16674.9	0.54955	0.0725323	7.57662	3.54663e-14
Wls	584.726	0.550411	0.227753	2.4167	0.0156619
Nxn	590.748	0.551891	0.231265	2.3864	0.0170142
Acadl	594.839	0.55369	0.275072	2.01289	0.0441261
Nfkbia	12236.8	0.555582	0.0811935	6.84269	7.7719e-12
Krcc1	432.722	0.559818	0.277753	2.01553	0.0438495
Dctn2	557.513	0.566016	0.242355	2.33548	0.0195181
1810058I24Rik	636.031	0.566677	0.229906	2.46482	0.013708
Plet1	4013.18	0.57685	0.117784	4.89753	9.70477e-07
Tmem234	1092.69	0.582223	0.179922	3.23597	0.0012123
Gm10036	639.327	0.582673	0.218112	2.67144	0.00755271
Mrps16	763.836	0.584613	0.202912	2.88112	0.00396265
Srp72	864.191	0.586499	0.194821	3.01045	0.0026086
Sppl3	350.678	0.588735	0.293911	2.0031	0.0451663
Stard10	455.73	0.59232	0.275851	2.14724	0.0317739
Dnajc7	501.687	0.593	0.251911	2.35401	0.0185722
Icam1	6507.06	0.593021	0.117311	5.0551	4.30156e-07
Rpl10-ps3	1013.55	0.5959	0.175945	3.38686	0.000706981
Rpl34	18426.4	0.603335	0.0642237	9.39426	5.76199e-21
Cenpb	420.278	0.608527	0.270915	2.24619	0.0246916
Usp9x	485.136	0.610449	0.262588	2.32474	0.0200856
Cox7a2l	1717.27	0.61252	0.149387	4.10021	4.12773e-05
Dusp1	3678.35	0.612974	0.12282	4.99085	6.01153e-07
Abi3bp	4489.73	0.618701	0.107116	5.77597	7.65109e-09
Gm47283	835.955	0.620904	0.212645	2.91991	0.00350135
Junb	12154.3	0.621022	0.0899924	6.90083	5.17005e-12
Nono	465.713	0.621652	0.273913	2.26952	0.0232368
Rtraf	2133.45	0.630433	0.129712	4.86025	1.1724e-06
Mrpl14	472.04	0.631784	0.271849	2.32402	0.0201242
Ccni	794.385	0.634102	0.207992	3.04868	0.00229848
Cxcl12	1001.4	0.638594	0.186327	3.42727	0.000609677
Klc3	700.46	0.649572	0.209813	3.09595	0.00196181
Mknk2	616.885	0.649655	0.224712	2.89106	0.00383951
Csgalnact1	312.456	0.653768	0.324718	2.01334	0.0440785
Fam107b	454.283	0.654603	0.326214	2.00667	0.0447848
Adh7	493.23	0.661925	0.321081	2.06155	0.0392507
Ubald2	410.031	0.662094	0.277454	2.38632	0.017018
Idh3b	535.538	0.662767	0.261099	2.53838	0.0111368
Tsc22d1	767.855	0.665339	0.214383	3.1035	0.00191248
Fosl2	1037.12	0.668809	0.198881	3.36286	0.000771404
Tcf3	267.978	0.675224	0.34331	1.9668	0.049206
Eif4b	1506.1	0.675288	0.154522	4.37017	1.2415e-05
Rpl13a	1180.57	0.675334	0.17551	3.84785	0.000119161
Map4k4	1198.81	0.681479	0.178348	3.82107	0.000132872
Cops2	638.703	0.686771	0.242983	2.82642	0.00470718
Ier2	3498.61	0.68909	0.143363	4.80662	1.53505e-06
Npc2	1651.33	0.692348	0.145098	4.77159	1.82781e-06
Rab15	251.325	0.693515	0.342575	2.02442	0.0429274
Fam173a	386.889	0.694051	0.305772	2.26983	0.0232177
Pim3	1174.79	0.697023	0.189329	3.68155	0.000231823
Mxd4	487.996	0.704363	0.283774	2.48212	0.0130602
Hint2	328.701	0.706546	0.344224	2.05258	0.0401133
Dnase2a	392.768	0.708336	0.30134	2.35062	0.0187421
Hadha	931.067	0.708875	0.221574	3.19926	0.0013778
Irx2	649.174	0.711429	0.247329	2.87645	0.00402176
Prelid1	520.696	0.71202	0.242738	2.93329	0.0033539
Rasgef1b	357.11	0.714694	0.29361	2.43417	0.0149262
Taf4b	298.821	0.71746	0.319498	2.24559	0.0247305
Larp1b	517.433	0.72631	0.284847	2.54982	0.0107778
Phax	338.564	0.727667	0.307263	2.36822	0.0178738
Pold4	465.718	0.731145	0.268491	2.72316	0.00646605
Aimp1	1072.97	0.732874	0.172252	4.25467	2.09356e-05
C1qtnf12	872.968	0.749244	0.214283	3.49652	0.000471367
Bphl	251.448	0.750351	0.36188	2.07348	0.0381275
Mrpl43	282.843	0.752022	0.329021	2.28563	0.0222758
Tgif2	273.528	0.754571	0.342325	2.20425	0.0275067
Hbp1	575.17	0.756701	0.238487	3.17292	0.00150915
Fosb	5593.01	0.774503	0.0918284	8.43424	3.33355e-17
Ogfr	262.459	0.775196	0.339237	2.28512	0.022306
Nr4a1	4431.5	0.775982	0.120775	6.42501	1.31858e-10
Hspa1b	911.638	0.777589	0.220335	3.52912	0.000416943
Yes1	353.007	0.780536	0.342331	2.28006	0.0226042
Efna3	259.394	0.78107	0.381804	2.04574	0.0407822
Rnf187	479.651	0.783614	0.263639	2.9723	0.00295581
Ctsd	741.924	0.793816	0.219202	3.6214	0.000293017
Gfpt1	252.865	0.793888	0.343031	2.31433	0.0206496
Gem	713.942	0.795075	0.246638	3.22365	0.0012657
Eci2	290.883	0.800954	0.325425	2.46126	0.0138452
Sdf2	583.49	0.802119	0.229765	3.49104	0.000481138
Eps8	296.871	0.803645	0.316851	2.53635	0.0112014
Mrps9	256.793	0.805471	0.345418	2.33187	0.0197074
Galnt18	204.15	0.808226	0.397371	2.03393	0.0419585
2210016L21Rik	264.732	0.812255	0.354682	2.29009	0.022016
Selenoh	453.083	0.814786	0.274737	2.9657	0.00301997
Pja1	260.279	0.816834	0.362421	2.25383	0.0242069
Snx17	320.757	0.8189	0.311132	2.632	0.00848839
Ing2	353.898	0.82217	0.318852	2.57854	0.00992201
Tbx1	687.501	0.824121	0.239233	3.44484	0.000571389
Tvp23b	230.586	0.826252	0.405316	2.03854	0.0414961
Rnf114	274.098	0.827727	0.362143	2.28564	0.0222755
Elmsan1	232.618	0.835511	0.377477	2.21341	0.0268696
Jag2	261.797	0.838993	0.393471	2.13229	0.0329832
Ormdl3	433.923	0.839489	0.270642	3.10184	0.0019232
Irx1	489.064	0.845553	0.269616	3.13614	0.00171188
Bmp2	861.611	0.85608	0.223966	3.82237	0.000132178
Brd3	305.088	0.857347	0.31213	2.74676	0.00601867
Mrpl30	819.596	0.862035	0.194464	4.43287	9.2986e-06
Ring1	184.766	0.862687	0.43773	1.97082	0.0487446
Mgp	236.745	0.866599	0.431395	2.00883	0.0445554
Mnat1	223.628	0.868811	0.367678	2.36297	0.0181293
Ramp2	199.366	0.86892	0.395871	2.19496	0.0281665
Trim2	237.616	0.869329	0.377518	2.30275	0.0212929
Rgs10	166.288	0.872444	0.442841	1.97011	0.0488259
Ucp2	842.05	0.878351	0.230212	3.81541	0.000135959
Prdx2	1640.08	0.880155	0.142153	6.19159	5.95603e-10
Supt4a	387.739	0.880379	0.285596	3.0826	0.002052
Wee1	286.797	0.884501	0.364822	2.42447	0.0153307
Mrpl24	986.328	0.887201	0.189431	4.68352	2.81995e-06
Nrg1	362.625	0.888983	0.318622	2.79009	0.00526937
Itgb5	167.859	0.892844	0.423682	2.10734	0.0350878
Eif3l	1124.95	0.892933	0.172184	5.18591	2.1496e-07
AC149090.1	332.992	0.894095	0.304792	2.93346	0.00335205
Zkscan3	193.648	0.897174	0.408923	2.19399	0.0282359
Chka	531.101	0.897394	0.268826	3.3382	0.000843243
Camk2n1	222.615	0.900067	0.384816	2.33895	0.0193379
Igbp1	831.563	0.905016	0.203805	4.44061	8.97061e-06
Zfp36	3833.75	0.90735	0.124404	7.29356	3.0187e-13
Zfp292	238.206	0.907874	0.391091	2.32139	0.0202658
Ssna1	276.807	0.911048	0.426651	2.13535	0.0327325
Asah1	218.387	0.911314	0.408363	2.23163	0.0256397
Hoxa7	211.768	0.91368	0.404167	2.26065	0.0237811
Plekhn1	198.233	0.916644	0.400914	2.28639	0.0222316
Fopnl	186.737	0.918248	0.421729	2.17734	0.029455
Rp9	669.383	0.920814	0.236965	3.88587	0.000101966
Ino80b	185.227	0.922165	0.417666	2.2079	0.0272514
Dhrs3	366.959	0.92271	0.294877	3.12914	0.00175321
H1f0	350.685	0.92301	0.350498	2.63343	0.00845281
Hmox2	208.661	0.92371	0.388145	2.37981	0.0173217
Zc3h12c	153.44	0.924624	0.470792	1.96398	0.0495329
Clta	2026.15	0.925478	0.129552	7.14368	9.08677e-13
Acbd6	647.882	0.926927	0.241697	3.83507	0.000125527
Ric8a	140.119	0.929724	0.470138	1.97756	0.0479787
Idh1	196.407	0.929884	0.392172	2.37111	0.0177346
Nab2	244.497	0.931251	0.43857	2.12338	0.033722
Mpst	417.454	0.934	0.295635	3.1593	0.0015815
Smim10l1	167.673	0.935745	0.427297	2.18992	0.0285302
Agap3	293.485	0.937168	0.324087	2.89172	0.0038314
Ube4b	152.192	0.938152	0.449091	2.089	0.0367077
Ldb1	320.472	0.939108	0.313544	2.99514	0.00274319
Bfar	176.524	0.944342	0.421036	2.2429	0.0249031
Zbtb17	143.714	0.94805	0.45677	2.07555	0.0379353
Gatad2a	408.893	0.951123	0.271319	3.50555	0.000455669
Sostdc1	710.572	0.951817	0.241417	3.94263	8.05914e-05
Sirt1	251.527	0.951856	0.351119	2.71093	0.00670957
Guk1	313.669	0.953446	0.339412	2.80911	0.00496787
Triap1	154.263	0.959549	0.454292	2.11218	0.0346707
Dopey1	166.246	0.959848	0.43215	2.2211	0.0263443
Malt1	142.174	0.964563	0.467877	2.06157	0.0392483
Lage3	185.321	0.970903	0.415782	2.33512	0.0195369
Ccdc107	202.918	0.971459	0.430791	2.25506	0.0241298
Cnpy2	519.295	0.972199	0.248322	3.91508	9.03759e-05
Klf2	333.663	0.97362	0.33862	2.87526	0.00403699
Btg2	5252.9	0.975198	0.101041	9.6515	4.84423e-22
Angptl4	1314.83	0.976104	0.241106	4.04845	5.15585e-05
Eva1b	209.275	0.977665	0.381266	2.56426	0.0103397
Cdkn1b	374.908	0.978032	0.289768	3.37523	0.00073754
Cmc1	230.995	0.983236	0.400086	2.45756	0.0139884
Usp3	303.49	0.992168	0.337874	2.9365	0.00331938
Tmem158	421.684	0.992768	0.276173	3.59474	0.000324721
Cracr2b	168.716	1.00029	0.425868	2.34883	0.0188325
Smarcd2	453.192	1.00393	0.319781	3.13944	0.0016927
Lamc1	177.359	1.00405	0.430363	2.33304	0.019646
Sytl1	252.046	1.0053	0.40406	2.48801	0.012846
Pnp	1334.51	1.00659	0.186915	5.38528	7.23323e-08
Gstz1	125.016	1.00725	0.495877	2.03125	0.0422292
Sfrp1	521.12	1.00974	0.2414	4.18285	2.87883e-05
Tfap2c	275.681	1.0117	0.35642	2.83851	0.00453244
Glrx	147.797	1.01564	0.461919	2.19873	0.0278968
Slc25a17	367.134	1.0159	0.295707	3.43551	0.000591434
Lxn	130.506	1.01639	0.50251	2.02263	0.043111
Sec24a	156.777	1.02062	0.4725	2.16004	0.0307694
Acads	129.011	1.02138	0.51697	1.9757	0.0481885
Hpgd	266.751	1.02225	0.378491	2.70087	0.00691584
Rfc4	181.585	1.02228	0.445831	2.29297	0.0218496
Decr1	116.205	1.02274	0.514422	1.98814	0.0467966
Hebp2	142.621	1.02462	0.481954	2.12597	0.0335058
Sh3bp4	136.454	1.02681	0.468011	2.194	0.0282357
Fam13a	499.157	1.0285	0.259313	3.96626	7.30107e-05
Dync2li1	155.153	1.03589	0.448973	2.30724	0.0210412
Upf3b	297.218	1.03829	0.338326	3.06891	0.00214838
Acot7	233.86	1.03971	0.370074	2.80945	0.00496261
Hs3st6	158.448	1.0407	0.484672	2.14722	0.0317757
Naga	144.973	1.04379	0.451196	2.31339	0.020701
Zfp36l2	1662.77	1.04415	0.17653	5.91488	3.32123e-09
Ndrg2	576.404	1.04591	0.241681	4.32764	1.50716e-05
Pdlim4	157.888	1.04764	0.476039	2.20075	0.0277539
Csf1	276.084	1.04778	0.354344	2.95697	0.00310675
Plin2	227.931	1.04832	0.419406	2.49953	0.0124358
Sesn3	193.219	1.05311	0.399147	2.6384	0.00832981
Kdelr1	973.496	1.0538	0.180217	5.84737	4.99411e-09
Limk2	259.376	1.05988	0.360454	2.9404	0.00327792
Camsap3	130.255	1.06306	0.490933	2.16538	0.0303583
Hist1h2bc	154.481	1.06904	0.494177	2.16328	0.0305194
Enpp1	307.835	1.07149	0.312305	3.43092	0.000601539
Pygl	243.295	1.07461	0.362251	2.96647	0.00301241
Wdr83os	359.433	1.07464	0.328774	3.26864	0.00108066
Atf3	8996.73	1.07536	0.353261	3.0441	0.00233379
Egr1	4176.43	1.07794	0.141509	7.61744	2.58766e-14
Mtus1	152.536	1.08091	0.468456	2.30739	0.0210328
Rab25	326.985	1.08439	0.328207	3.30397	0.000953273
Trmt1	392.78	1.0845	0.307699	3.52456	0.000424182
Mzt2	293.532	1.08818	0.330528	3.29226	0.000993856
Asnsd1	149.587	1.08877	0.445708	2.44279	0.0145742
L3hypdh	109.183	1.09029	0.539677	2.02026	0.0433568
Ptgr1	119.061	1.09242	0.507299	2.15341	0.0312867
Irf2bpl	338.868	1.09305	0.316783	3.45046	0.000559633
Nqo1	112.904	1.09481	0.51546	2.12394	0.0336748
Cnst	111.215	1.09541	0.552797	1.98157	0.0475272
Gadd45gip1	241.986	1.09729	0.434578	2.52496	0.011571
Surf1	243.319	1.09758	0.369227	2.97264	0.00295252
Ccdc34	269.715	1.09968	0.392087	2.80468	0.00503658
Scx	241.877	1.10341	0.368453	2.99472	0.00274698
Eif2a	924.028	1.10676	0.197919	5.59198	2.24493e-08
Plk3	476.113	1.10736	0.273982	4.04171	5.30621e-05
Cryz	134.798	1.11131	0.478561	2.32219	0.0202229
Rab21	562.759	1.11159	0.234067	4.749	2.04423e-06
Snx12	122.198	1.11202	0.504159	2.20569	0.0274058
Dcaf5	103.745	1.11237	0.561782	1.98007	0.047696
Mfap2	455.988	1.11241	0.317833	3.5	0.00046526
Pck2	158.34	1.11643	0.451585	2.47225	0.0134264
Mrpl9	349.014	1.12394	0.306904	3.66218	0.000250074
Cyhr1	132.031	1.12503	0.474073	2.37312	0.0176387
Taf12	124.132	1.12705	0.527588	2.13624	0.0326601
Paics	842.802	1.12759	0.196279	5.74484	9.20074e-09
Samd5	407.673	1.12931	0.330194	3.42014	0.000625893
Kctd15	100.177	1.13282	0.540574	2.09559	0.0361185
Rin2	144.935	1.14497	0.491552	2.32929	0.0198439
Oxa1l	339.717	1.14516	0.374331	3.05923	0.0022191
Mbd5	111.444	1.15198	0.558649	2.06208	0.0391999
Pmm1	326.052	1.15305	0.408598	2.82198	0.00477288
Pdcd2	121.473	1.15614	0.517084	2.23589	0.0253588
Cebpa	190.139	1.16071	0.421008	2.75697	0.005834
Coa3	182.88	1.16251	0.459366	2.53067	0.0113843
Fos	16628	1.1628	0.0935378	12.4313	1.76681e-35
Ctdspl	122.494	1.16479	0.588333	1.97981	0.0477249
Ints8	96.2597	1.17457	0.556453	2.11081	0.0347886
Cln6	114.043	1.18086	0.515853	2.28914	0.0220713
Mfge8	289.37	1.18328	0.325439	3.63595	0.000276957
Acox1	185.118	1.18789	0.424867	2.79591	0.0051753
Aldh3a1	246.867	1.1933	0.409594	2.91338	0.00357543
Stom	143.616	1.19336	0.572333	2.08509	0.0370613
Edem2	83.3121	1.19364	0.594675	2.00722	0.0447262
Mrpl1	99.7147	1.19763	0.542178	2.20892	0.0271802
Crls1	110.946	1.20162	0.532742	2.25553	0.0241
Metrnl	90.0316	1.20548	0.600735	2.00667	0.0447843
Glul	185.94	1.20554	0.452602	2.66357	0.00773152
Edn2	159.602	1.20656	0.493644	2.4442	0.0145176
Mafb	304.318	1.20847	0.425964	2.83702	0.00455365
Socs3	1584.34	1.21082	0.17893	6.76698	1.31497e-11
Nudc	420.097	1.2147	0.273194	4.44629	8.73677e-06
Cebpb	4477.62	1.22337	0.115257	10.6143	2.55615e-26
Bst2	111.051	1.23419	0.543271	2.27177	0.0231003
Nudt16l1	82.7297	1.23533	0.607279	2.03421	0.0419303
Chchd5	206.341	1.23906	0.413	3.00015	0.00269846
Plin3	210.973	1.24091	0.4066	3.05193	0.00227378
Rtca	93.9052	1.24275	0.627904	1.9792	0.0477938
Irf1	853.393	1.24602	0.222951	5.58878	2.28676e-08
C77080	144.948	1.24624	0.456821	2.72807	0.00637058
Zbtb16	221.022	1.24938	0.370141	3.37541	0.000737068
Myl9	273.878	1.25315	0.362738	3.45469	0.000550918
Mthfsl	91.0943	1.25506	0.569278	2.20466	0.0274779
Phkg2	77.7353	1.25541	0.629497	1.99431	0.0461178
Adck5	91.4661	1.26348	0.577547	2.18766	0.0286944
Dus3l	94.6727	1.26361	0.615203	2.05397	0.0399787
Map3k14	82.7825	1.26475	0.629124	2.01033	0.0443962
Klhdc8b	158.192	1.26572	0.453284	2.79233	0.005233
Kiz	102.433	1.26831	0.537012	2.3618	0.0181866
Wnt4	385.663	1.27614	0.294795	4.32889	1.49863e-05
Pik3r1	500.162	1.27954	0.267309	4.78673	1.69517e-06
Scrib	105.404	1.28108	0.543915	2.3553	0.0185077
Slc27a1	194.975	1.28166	0.403813	3.17389	0.0015041
Nudt9	126.052	1.28471	0.493992	2.60067	0.00930425
Prkra	144.026	1.28583	0.529198	2.42978	0.0151082
Prlr	209.173	1.286	0.51141	2.51461	0.0119164
Cluap1	84.2318	1.28798	0.595122	2.16422	0.0304474
Stat2	110.704	1.28808	0.601425	2.14171	0.0322171
Tnfrsf11b	96.7207	1.29047	0.606792	2.12671	0.0334443
Tmem176b	977.1	1.29111	0.269719	4.78685	1.69419e-06
1700017B05Rik	71.7868	1.30206	0.663732	1.96173	0.0497944
Aldh4a1	87.4106	1.30218	0.626413	2.07878	0.0376374
Sun2	135.98	1.30254	0.472631	2.75594	0.00585241
Fam212a	174.509	1.30369	0.460468	2.83124	0.00463681
Kxd1	383.362	1.30695	0.30275	4.31693	1.58212e-05
Ing1	183.426	1.30826	0.448495	2.91701	0.00353405
Slc25a11	285.506	1.30948	0.355232	3.68627	0.000227567
Nabp2	126.854	1.31285	0.551252	2.38158	0.0172385
Mrpl58	227.441	1.31316	0.376607	3.48683	0.000488778
Zmynd8	210.353	1.31537	0.453165	2.90263	0.00370042
Coa6	67.0132	1.32056	0.66197	1.9949	0.0460539
Bcor	166.957	1.3214	0.490041	2.69651	0.00700693
Tmem216	75.808	1.32575	0.65808	2.01457	0.0439499
Fgfr3	280.612	1.33197	0.366031	3.63894	0.000273758
Commd9	100.851	1.34774	0.581246	2.31871	0.020411
Ttc33	69.9006	1.35052	0.676515	1.99629	0.0459021
Hist1h1c	189.092	1.36162	0.533265	2.55337	0.0106686
Efna4	85.5695	1.36737	0.606806	2.2534	0.0242341
Cdk2ap1	628.598	1.37097	0.228593	5.99745	2.00445e-09
Gpr137	105.896	1.37195	0.537976	2.55021	0.0107659
Fbxo18	108.506	1.3823	0.546015	2.53162	0.0113538
Exoc3l2	91.9828	1.38345	0.604972	2.2868	0.0222072
Cdc25b	83.023	1.39111	0.609693	2.28166	0.0225093
Tmed3	428.84	1.39279	0.289788	4.80624	1.53798e-06
Pkd2	85.1099	1.39511	0.589555	2.36637	0.0179633
Zrsr1	75.0289	1.39741	0.657958	2.12386	0.0336817
Hscb	294.306	1.40535	0.328613	4.27662	1.8975e-05
Mterf4	72.7049	1.40558	0.664015	2.11679	0.0342778
Gxylt2	279.086	1.40755	0.359592	3.91431	9.06637e-05
Serhl	146.042	1.41211	0.600525	2.35145	0.0187003
Nfkbil1	86.9749	1.41547	0.586901	2.41177	0.0158753
Thap11	112.363	1.42964	0.576029	2.48189	0.0130687
Cdpf1	71.7641	1.43043	0.666887	2.14494	0.0319576
1700027J19Rik	274.262	1.43297	0.362385	3.95427	7.67691e-05
Ppcdc	59.5957	1.43555	0.703034	2.04193	0.0411583
2900026A02Rik	91.496	1.43826	0.588327	2.44466	0.0144989
Ankrd24	67.545	1.44133	0.695701	2.07177	0.0382866
Nrn1	98.5892	1.44483	0.582451	2.4806	0.0131162
Bcl2l11	118.222	1.44523	0.510754	2.8296	0.00466057
Gm12184	62.5825	1.4459	0.692451	2.08809	0.03679
Irf7	83.8333	1.45643	0.619811	2.34979	0.0187839
Tbc1d17	114.985	1.45738	0.526434	2.76839	0.00563335
Zfp738	71.7488	1.46486	0.645188	2.27043	0.0231813
Zfp532	74.1379	1.46802	0.714599	2.05433	0.0399437
Tcea3	87.6365	1.46938	0.598065	2.45689	0.0140146
Dscr3	75.3552	1.47744	0.689774	2.14191	0.0322004
Glmp	298.822	1.48491	0.337874	4.39487	1.1084e-05
Gna15	164	1.48498	0.449205	3.30581	0.000947037
Pdlim2	95.3501	1.48694	0.566656	2.62406	0.00868888
Basp1	273.284	1.4897	0.382751	3.89208	9.93877e-05
Cdc23	103.34	1.493	0.554525	2.6924	0.00709399
Noa1	78.3675	1.50637	0.689947	2.18331	0.0290131
B9d1	143.37	1.5177	0.545326	2.7831	0.00538416
Poglut1	85.5857	1.52102	0.593301	2.56366	0.0103575
1110032A03Rik	92.9524	1.53005	0.595894	2.56765	0.010239
Ifi27	1466.62	1.53192	0.16047	9.54643	1.34242e-21
Trp73	84.0382	1.53252	0.653712	2.34434	0.0190608
Asprv1	63.1457	1.53559	0.712261	2.15594	0.0310884
Fxyd4	65.2169	1.54353	0.699977	2.20512	0.0274458
Irf9	149.087	1.55104	0.464303	3.34058	0.00083604
Rab13	156.9	1.55189	0.454305	3.41597	0.000635562
Hes1	280.396	1.55381	0.4337	3.58268	0.000340084
Abhd4	120.094	1.55505	0.576782	2.69609	0.00701597
BC017643	89.3277	1.55734	0.626104	2.48736	0.0128697
Zfp984	68.4388	1.55953	0.657522	2.37183	0.0177001
Aktip	111.467	1.56056	0.539605	2.89204	0.00382751
Slc20a1	170.09	1.56068	0.459581	3.39587	0.000684116
Bbc3	133.699	1.56461	0.54998	2.84485	0.00444322
Vegfb	139.531	1.57168	0.488133	3.21978	0.00128291
Prrc1	102.644	1.57223	0.552673	2.84478	0.00444422
Mettl23	425.193	1.57224	0.317429	4.95304	7.30616e-07
Sox4	897.515	1.57596	0.620676	2.5391	0.0111139
St6galnac2	65.2153	1.57854	0.75398	2.09361	0.0362951
Zufsp	104.091	1.58217	0.612654	2.58249	0.00980904
Fzd1	103.084	1.58258	0.544982	2.90391	0.00368539
Aar2	103.1	1.58653	0.579	2.74012	0.00614164
Efs	173.778	1.58841	0.459204	3.45906	0.000542074
Capns2	421.014	1.59273	0.321742	4.95033	7.40863e-07
Fam53b	80.7426	1.59279	0.621045	2.56469	0.0103267
Ptges3l	82.5924	1.60643	0.614825	2.61282	0.00897977
Pxdn	81.7381	1.60834	0.682058	2.35807	0.0183702
Cnn3	101.757	1.60998	0.569031	2.82934	0.00466448
Egr2	180.204	1.61012	0.447593	3.5973	0.000321542
Rassf10	146.523	1.61458	0.474519	3.40257	0.000667545
Nav2	102.698	1.62095	0.654272	2.47748	0.0132314
Inhbb	129.893	1.62679	0.593247	2.74219	0.00610312
Gm17435	78.4423	1.64782	0.63112	2.61094	0.00902945
Dlgap1	62.8915	1.64783	0.766909	2.14866	0.031661
Bhlhe40	553.126	1.64879	0.249174	6.617	3.66563e-11
Dpp7	65.6552	1.65105	0.678249	2.43429	0.0149212
Rorc	102.704	1.65258	0.582676	2.8362	0.00456544
Stat1	86.3635	1.65643	0.622246	2.66201	0.00776746
Arrdc3	85.508	1.66338	0.62984	2.64096	0.00826721
Hdac11	213.293	1.66373	0.401031	4.14863	3.34476e-05
Gatsl3	156.211	1.66875	0.518327	3.2195	0.00128416
Setx	84.1642	1.67072	0.620705	2.69165	0.00710985
Hook2	152.005	1.67633	0.468739	3.57625	0.000348561
Ddit4	262.81	1.68213	0.488708	3.44199	0.000577452
Stx18	64.0643	1.68361	0.692477	2.43128	0.0150456
Sdhaf2	88.4116	1.68739	0.694953	2.42806	0.0151797
Btf3l4	92.0851	1.69731	0.572686	2.96378	0.00303886
Gcc2	129.423	1.70158	0.528193	3.22151	0.00127517
Txnip	914.274	1.70499	0.205975	8.27767	1.25608e-16
Hmgcl	73.6862	1.70936	0.703071	2.43127	0.0150458
Cep89	51.7722	1.71245	0.75889	2.25652	0.0240379
Acp1	64.1449	1.71349	0.686352	2.49653	0.0125417
Ccdc28b	51.8155	1.71496	0.852371	2.01199	0.0442207
Zfp512b	61.8745	1.73438	0.851652	2.03649	0.0417008
Fam58b	62.1127	1.73693	0.703469	2.46909	0.0135458
Ppat	74.7626	1.74093	0.690039	2.52295	0.0116376
Dbt	73.8477	1.74556	0.657929	2.65311	0.00797527
Ago4	89.6511	1.74818	0.677615	2.5799	0.00988285
Rnpep	96.1451	1.75234	0.604759	2.89758	0.00376051
Ptges	138.71	1.76144	0.476499	3.69662	0.000218486
Pycard	337.43	1.76625	0.326882	5.40334	6.54122e-08
Sdhaf4	75.6989	1.77133	0.636526	2.78281	0.00538897
Zfp296	153.517	1.77898	0.604818	2.94135	0.00326788
Gatd1	96.3529	1.78349	0.593684	3.00411	0.0026636
Dap	223.047	1.78747	0.387664	4.61089	4.00954e-06
Scnm1	88.9413	1.78937	0.608725	2.93953	0.00328706
Snhg12	998.97	1.79498	0.213008	8.42682	3.55186e-17
Pik3ip1	121.387	1.79529	0.530988	3.38105	0.000722099
Ly6e	424.929	1.79867	0.382528	4.70206	2.57554e-06
Polg2	65.4539	1.82445	0.709141	2.57275	0.0100893
Tmem132a	106.289	1.82767	0.602512	3.03342	0.00241797
Sh2d4a	69.8916	1.83328	0.69807	2.62621	0.0086341
Acot1	515.518	1.83452	0.282571	6.49226	8.45565e-11
Dlx5	61.7206	1.85165	0.785763	2.3565	0.0184479
Axin2	56.4118	1.85543	0.728286	2.54767	0.0108446
Tfpt	67.4998	1.86638	0.818792	2.27943	0.0226414
Smim20	68.632	1.8696	0.710397	2.63177	0.00849425
Prr12	64.8853	1.87301	0.72099	2.59782	0.00938166
Elp3	76.5486	1.87499	0.712882	2.63016	0.00853453
Hmgcs2	784.96	1.87684	0.257458	7.28988	3.10228e-13
Mill1	169.77	1.87722	0.441355	4.25331	2.10637e-05
Barx2	165.348	1.87822	0.430243	4.36549	1.2684e-05
Fam71a	181.495	1.88982	0.468935	4.03003	5.57705e-05
Xpa	105.226	1.90702	0.818135	2.33094	0.0197565
Trib2	71.6133	1.92191	0.65509	2.93381	0.00334831
Ackr3	50.0227	1.92318	0.786033	2.44669	0.0144176
Tmem222	113.646	1.92791	0.542884	3.55124	0.000383422
Cxcl10	190.738	1.92966	0.514713	3.749	0.000177538
Ctgf	473.978	1.96993	0.362912	5.42811	5.69529e-08
Rnf152	60.166	1.97113	0.730908	2.69683	0.00700038
Trpm4	70.0762	1.97143	0.670209	2.94152	0.00326609
Tcim	147.33	1.99138	0.608417	3.27305	0.00106394
Ccpg1os	56.0453	2.00057	0.81023	2.46914	0.013544
Slbp	115.633	2.01166	0.59626	3.3738	0.00074137
Polr3c	71.2635	2.01749	0.653923	3.0852	0.00203412
Adam8	80.6055	2.02886	0.702816	2.88675	0.00389242
Gadd45g	405.812	2.03099	0.322063	6.3062	2.85962e-10
Rbl2	66.5233	2.03683	0.711479	2.86281	0.004199
Tpgs1	103.687	2.04151	0.552379	3.69585	0.000219153
Ifi27l2a	350.921	2.14187	0.385198	5.56044	2.69103e-08
Rilpl2	83.5445	2.14607	0.610149	3.51728	0.000435994
Bgn	436.102	2.15563	0.279934	7.70049	1.35543e-14
Alad	131.248	2.15753	0.591474	3.64771	0.000264584
Zfp428	58.735	2.16457	0.799387	2.70779	0.00677327
3110062M04Rik	52.034	2.16739	0.839551	2.58161	0.00983409
Noxo1	50.4987	2.18537	0.777761	2.80982	0.00495686
Bora	51.4384	2.19726	0.784593	2.80051	0.00510222
Spry1	124.766	2.22782	0.596303	3.73606	0.000186925
Chdh	51.4497	2.25273	0.810078	2.78088	0.00542113
Cenpa	86.2734	2.27507	0.63242	3.5974	0.000321417
Gstt3	57.2066	2.37671	0.903905	2.62938	0.00855417
Bcs1l	74.1452	2.47062	0.688987	3.58587	0.00033595
Mrpl34	88.4957	2.60277	0.73224	3.55453	0.000378653
Mad2l1bp	56.7735	2.61609	0.748618	3.49456	0.000474838
Mgst1	182.064	2.64445	0.458065	5.7731	7.78276e-09
Zfyve19	59.2442	2.69412	0.731956	3.68072	0.000232576
Nupr1	539.563	2.75406	0.260223	10.5835	3.55475e-26
Clca3a2	100.678	2.78916	0.788623	3.53674	0.000405098
Tm4sf1	779.106	2.83745	0.800998	3.54239	0.000396519
Tmem176a	431.876	3.07442	0.97911	3.14001	0.00168942
Fam180a	55.1433	3.131	0.95022	3.29503	0.000984122
Igfbp5	274.522	3.30279	1.06787	3.09288	0.00198222
Trnp1	114.899	3.56103	0.70035	5.08464	3.68325e-07
Adat2	125.453	3.57388	0.545206	6.5551	5.56053e-11
Mki67	71.2534	3.62045	0.708856	5.10746	3.26516e-07
Cenpf	94.4639	3.90092	0.631987	6.17247	6.72323e-10
Tsc22d3	103.921	3.95547	0.689951	5.73298	9.86841e-09
Stmn1	309.612	4.19268	0.37057	11.3142	1.11668e-29
Psrc1	80.6675	4.7982	0.760255	6.31131	2.76682e-10
Cdca3	55.5499	4.81147	0.984136	4.88903	1.01336e-06
Cenpe	52.3722	5.15647	1.00202	5.14608	2.65984e-07
Ube2c	53.7957	5.17297	1.10416	4.68499	2.79972e-06
Krt8	980.983	5.27575	1.35931	3.8812	0.000103942
Cited1	188.974	5.54258	2.63081	2.1068	0.035135
Krt19	261.18	6.14078	2.20999	2.77865	0.00545851
Krt18	1166.53	6.62509	0.894864	7.40346	1.32682e-13
Hist1h4i	70.0379	6.9562	1.22063	5.69886	1.20611e-08
Gpx3	234.021	6.96705	3.03793	2.29335	0.0218278
Trf	52.9028	8.98477	1.64806	5.45174	4.98791e-08
Aqp5	53.0533	8.98833	2.77958	3.2337	0.00122196
Cldn7	74.2172	9.47231	1.61412	5.86839	4.40044e-09
Cldn3	79.6699	9.57453	1.63815	5.84471	5.07464e-09
Krt7	99.702	9.89827	1.56642	6.31903	2.63215e-10
Ceacam1	105.156	9.97534	1.54326	6.46383	1.02083e-10
Lcn2	427.277	10.5574	1.45476	7.25716	3.95295e-13
Csf3	270.691	11.3394	4.31782	2.62618	0.0086348
Wfdc18	442.295	12.0477	1.48028	8.13884	3.9909e-16
Ltf	763.757	12.836	2.83256	4.53159	5.85419e-06
Csn3	881.517	13.0429	2.58798	5.03979	4.66039e-07
Fgg	78.1921	22.29	4.78533	4.65799	3.19308e-06
Hp	142.027	23.1204	4.78506	4.83179	1.35314e-06
Stc2	142.469	23.1239	4.78506	4.83252	1.34817e-06
Slpi	352.668	23.6833	4.78487	4.94963	7.43533e-07
